# Supplementary material for: Identification of a Hypoxia-Related Molecular Classification and Hypoxic Tumor Microenvironment Signature for Predicting the Prognosis of Patients with Triple-Negative Breast Cancer
Source: Front Oncol. 2021 Aug 19;11:700062. doi: 10.3389/fonc.2021.700062 (PMC8416750; doi:10.3389/fonc.2021.700062)
Supplement: Supplementary file 2 [file Table_1.xlsx]

## Sheet: Supplementary Table 1
A2M
AASDHPPT
ABCB1
ABCB6
ABCF2
ABCG1
ACAP1
ACAP2
ACAT2
ACER2
ACER3
ACOT7
ACOX2
ACSL3
ACSL4
ACSL5
ACSS2
ACTC1
ADAM10
ADAR
ADAT1
ADD3
ADIPOR2
ADM
ADORA1
ADORA2B
AFF1
AFF4
AGL
AGPAT2
AGTRAP
AHNAK2
AIMP1
AIMP2
AJUBA
AK2
AK3
AK4
AKAP12
AKAP8
AKT1
ALDH1L2
ALDH3A1
ALDH4A1
ALDOA
ALDOC
ALKBH5
ALPL
AMD1
AMDHD2
AMH
AMOTL2
AMPD2
AMPD3
ANAPC10
ANAPC16
ANG
ANGPT2
ANGPTL4
ANGPTL6
ANKRD1
ANKRD17
ANKRD37
ANKRD44
ANKRD9
ANKZF1
ANLN
ANP32A
ANP32E
ANPEP
ANXA4
AOX1
AP2B1
AP3M2
APBA3
APEX1
APITD1
ARHGAP15
ARHGAP19
ARHGAP8
ARHGDIA
ARHGEF1
ARHGEF2
ARHGEF6
ARIH2
ARL1
ARL6IP5
ARL8B
ARMC6
ARNT
ARPC1A
ARPC3
ARPC4
ARPC5
ARRB1
ARRDC3
ARTN
ARX
ASB15
ASCC2
ASF1B
ASNS
ASPH
ASPSCR1
ATF1
ATF3
ATF4
ATF7IP
ATG14
ATG9B
ATIC
ATM
ATP13A3
ATP1B1
ATP1B3
ATP2A3
ATP6V0A2
ATP6V1A
ATP6V1G1
ATP7A
ATP8A1
ATXN1
ATXN2L
AUP1
B3GNT4
B4GALT2
BACH1
BAG1
BAK1
BARD1
BAX
BBX
BCAR1
BCL10
BCL2
BCL2L11
BCOR
BCS1L
BET1L
BHLHE40
BHLHE41
BIK
BIRC3
BLVRB
BMS1
BNIP3
BNIP3L
BOP1
BRCA1
BRD3
BRD9
BRMS1
BSG
BTG1
BYSL
BZW2
C10orf10
C11orf31
C11orf48
C12orf24
C12orf35
C12orf48
C12orf5
C12orf52
C13orf15
C14orf169
C14orf2
C15orf48
C16orf74
C17orf80
C18orf55
C18orf8
C19orf53
C19orf6
C1orf112
C1orf135
C1orf35
C1orf51
C1orf96
C1QBP
C20orf111
C20orf20
C20orf27
C2CD2
C2orf49
C3
C3orf52
C4orf3
C5orf13
C6orf106
C7orf42
C7orf68
C8orf4
C9orf30
CA12
CA2
CA9
CACNA1H
CACYBP
CAD
CADM1
CALM1
CANX
CAPG
CAPN1
CAPN5
CARS
CASP6
CAV1
CAV2
CBR3
CBX6
CC2D1A
CCDC165
CCDC41
CCDC56
CCDC86
CCDC99
CCL19
CCL2
CCNA2
CCND1
CCND2
CCND3
CCNE1
CCNE2
CCNF
CCNG2
CCNH
CCNI
CCNJL
CCR2
CCRN4L
CCT3
CD109
CD164
CD276
CD28
CD2BP2
CD34
CD3EAP
CD44
CD48
CD55
CD59
CD79A
CD9
CD93
CD99
CDC20
CDC23
CDC25B
CDC34
CDC42
CDC42EP2
CDC42EP3
CDC6
CDC7
CDCA4
CDCP1
CDHR1
CDK1
CDK19
CDK8
CDKN1A
CDKN1B
CDKN1C
CDKN2C
CDV3
CEBPA
CEBPB
CEBPD
CECR5
CELF2
CENPA
CENPF
CENPN
CFD
CH25H
CHAF1A
CHCHD2
CHEK2
CHIC2
CHKA
CHN2
CHPT1
CHUK
CIAO1
CIDEB
CISD1
CITED2
CKAP4
CKB
CLDN15
CLDN3
CLDN4
CLEC4E
CLK3
CLPB
CNIH4
CNNM4
COL12A1
COL15A1
COL3A1
COL4A5
COL5A1
COL7A1
COPA
COQ2
CORO1A
CORO1B
CORO1C
CP
CPD
CPN2
CPNE1
CREBBP
CRLF1
CRYAB
CSDE1
CSE1L
CSF1
CSF3
CSGALNACT1
CSNK1A1
CSNK1D
CSRNP1
CSRP2
CTGF
CTH
CTNS
CTPS
CTSL1
CTSO
CTTN
CUL2
CUTC
CXCL1
CXCL10
CXCL12
CXCL2
CXCL5
CXCL6
CXCR1
CXCR2
CXCR4
CYB561
CYB5A
CYP1B1
CYP2S1
CYP51A1
CYR61
DAAM1
DAP
DBF4
DCAF6
DCTN5
DDIT3
DDIT4
DDR1
DDX11
DDX18
DDX19A
DDX19B
DDX21
DDX23
DDX39B
DDX3X
DDX41
DGCR11
DGCR6L
DHCR24
DHCR7
DHFR
DHRS9
DHX29
DHX35
DIDO1
DIXDC1
DKC1
DLAT
DLEU2
DMD
DMP1
DNA2
DNAJA1
DNAJB1P1
DNAJC5
DNAJC9
DOCK2
DOK4
DOLK
DPCD
DPM2
DPP4
DPYSL2
DPYSL4
DSC2
DST
DTNA
DTX3L
DUSP1
DUSP14
DUSP2
DUSP3
DUSP4
DYRK1B
DZIP3
E4F1
EBNA1BP2
EBP
EBPL
ECE1
ECE2
EDN1
EDN2
EEF1A1
EEF1E1
EFNA1
EFNA3
EGFR
EGLN1
EGLN2
EGLN3
EGR1
EHD2
EHF
EI24
EIF1AX
EIF1B
EIF2AK2
EIF2B3
EIF2S1
EIF2S2
EIF4B
EIF5A
ELF3
ELK1
ELL2
ELMO1
ELMO2
ELOB
ELOC
ELOVL1
ELOVL6
EMG1
EMR2
ENG
ENO1
ENO2
ENOSF1
ENPP1
ENPP2
EP300
EPAS1
EPO
EPRS
EPS15
ERCC6L
ERGIC1
ERICH1
ERO1L
ERRFI1
ESPN
ESR1
ETF1
ETS1
EVI2A
EVI2B
EWSR1
EXO1
EXOSC1
EXOSC2
EXOSC4
EXOSC8
F2R
F3
FABP6
FAM110C
FAM117B
FAM136A
FAM13A
FAM162A
FAM189A2
FAM195B
FAM57A
FAM64A
FAM65B
FAM84A
FAM86B1
FANCG
FANCI
FASN
FASTKD5
FBLN5
FBXO17
FBXO32
FBXO42
FBXO5
FBXO8
FEN1
FERMT1
FERMT2
FEZ1
FGB
FGD6
FGF2
FGF3
FHL2
FKBP4
FLAD1
FLI1
FLNB
FLT1
FLT3LG
FN1
FOS
FOSL2
FOXD1
FOXG1
FOXO3
FRRS1
FRZB
FST
FTH1
FTL
FUS
FUT11
FXN
FYN
FZD1
G3BP1
G3BP2
GABBR2
GADD45A
GADD45B
GADD45G
GAL3ST1
GALR2
GAPDH
GART
GAS2L1
GBE1
GCH1
GCSH
GDF15
GDPD3
GEMIN2
GEMIN6
GIMAP1
GIMAP7
GINS1
GINS2
GINS3
GJA1
GK3P
GLRX
GLRX2
GLT25D1
GLUD2
GLYR1
GM2A
GMFB
GMNN
GNA13
GNPDA1
GOSR2
GOT2
GPATCH2
GPATCH8
GPD1L
GPI
GPN3
GPR146
GPR172A
GPR35
GPR37
GPR39
GPR56
GPR87
GPRC5A
GPRC5C
GPRIN3
GPS1
GPX3
GRB10
GRHPR
GRSF1
GRWD1
GSPT2
GSS
GSTA1
GSTA4
GTF2E1
GTF2E2
GTPBP2
GTPBP4
GULP1
GXYLT1
GYG1
GYPC
GYS1
GZF1
H2AFJ
H2AFX
H3F3B
HAUS2
HAX1
HBEGF
HCFC1R1
HDAC5
HDAC9
HEATR1
HEATR3
HEMGN
HERPUD1
HES2
HES6
HEY1
HGF
HHEX
HIC1
HIF1A
HIF1AN
HIF3A
HIGD1A
HIRIP3
HIST1H2AC
HJURP
HK1
HK2
HLA-DOB
HLA-DRB1
HLF
HMBS
HMG20B
HMGA1
HMGA2
HMGCL
HMHA1
HMOX1
HNRNPA0
HNRNPA1
HNRNPC
HNRNPD
HNRNPH1
HNRNPU
HNRPDL
HOMER1
HOOK2
HOXA11-AS1
HOXA4
HOXA5
HOXB9
HOXD9
HPSE
HRAS
HSF1
HSP90AA1
HSP90B1
HSPA12B
HSPA1A
HSPA1B
HSPA2
HSPA4
HSPA5
HSPD1
HSPH1
HYOU1
IARS
ICAM1
ICAM2
ID1
ID3
IDE
IDH3A
IER3
IFI16
IFI30
IFNGR1
IFRD1
IGF2
IGF2BP2
IGFBP1
IGFBP2
IGFBP3
IGFBP4
IGFBP5
IGFBP7
IKBIP
IKZF1
IL13
IL13RA1
IL16
IL18
IL18R1
IL1A
IL1RAP
IL6
IL8
IL9R
ILF3
ILVBL
IMMP2L
IMP3
IMPACT
INHA
INHBB
INPP5D
INSIG1
INSIG2
IPO4
IRF2BPL
IRF8
IRX1
IRX2
ISCU
ISG15
ISG20
IST1
ITGA11
ITGA6
ITGAE
ITGB4
ITM2A
ITPK1
ITPR1
JAG1
JAK2
JMJD1C
JMJD6
JUB
JUN
JUNB
KBTBD2
KCMF1
KCNB1
KCNK1
KCNK2
KCNMA1
KCP
KCTD11
KDELR2
KDELR3
KDM2B
KDM3A
KDM4B
KDM4C
KHDRBS3
KIAA0020
KIAA0101
KIAA0226L
KIAA0317
KIAA0564
KIAA0930
KIAA1199
KIAA1274
KIAA2013
KIF21B
KIF23
KIF2C
KIF4A
KIF5A
KLC2
KLF10
KLF4
KLF6
KLF7
KLHDC1
KLHL2
KLHL24
KLHL36
KPNA1
KPNA2
KPNA4
KPNB1
KREMEN1
KRT15
KRT17
KRT19
KRT7
L1CAM
LAMA5
LAMB3
LAMC1
LAMC2
LAMP2
LARP4
LARP6
LARS2
LCORL
LCP1
LDHA
LDLR
LETM1
LGALS1
LGALSL
LHX9
LIMCH1
LIMD1
LIN28B
LLGL1
LMNB2
LMO2
LMO7
LNPEP
LOC100288598
LOC100505549
LOC100505746
LOC154761
LOC339535
LOC389906
LOX
LOXL1
LOXL2
LPCAT3
LPIN1
LPL
LRMP
LRP1
LRP5
LRP8
LRRC59
LSM3
LSR
LSS
LXN
LZTR1
MAD2L1
MAFB
MAFF
MAGT1
MANSC1
MAOA
MAP1LC3B
MAP2K3
MAP2K6
MAP3K1
MAP3K11
MAP3K14
MAPK1
MAPK14
MAPK7
MAPK8
MAPKAPK2
MAPT
2020-03-03
MARCKS
MAT2A
MAZ
MBOAT2
MCFD2
MCL1
MCM10
MCM2
MCM3
MCM4
MCM5
MCM6
MDK
MDM2
ME2
MED10
MED6
MELK
MERTK
MESDC1
MEST
MET
METTL11A
METTL21B
METTL22
METTL2B
MFGE8
MFN2
MGAT2
MGAT4B
MIF
MINK1
MINPP1
MIR210HG
MKNK2
MLF1
MLL5
MLLT10
MMP1
MMP13
MMP3
MMP8
MNAT1
MNS1
MOAP1
MOGS
MPHOSPH9
MPP2
MRPL14
MRPL40
MRPL41
MRPL46
MRPL53
MRPS12
MRPS34
MRPS6
MRTO4
MSMO1
MT1A
MT2A
MTCP1
MTERFD1
MTFP1
MTHFD1
MTHFD2
MTX1
MUC1
MUC3B
MUT
MVD
MVK
MXI1
MYC
MYH9
MYOD1
NADSYN1
NAMPT
NAP1L1
NAPA
NARS
NARS2
NASP
NAT10
NAT6
NAV1
NCAPD3
NCAPG2
NCBP2
NCL
NCLN
NCS1
NDE1
NDRG1
NDRG2
NDUFA4L2
NDUFAF4
NDUFB8
NDUFS6
NECAP2
NEDD4L
NEDD9
NEFL
NEK1
NEK4
NEK6
NETO2
NFIC
NFIL3
NFKB1
NFKBIA
NFKBIE
NIF3L1
NIP7
NIT1
NKX3-2
NLE1
NME1
NMT1
NMU
NNMT
NOL11
NOL12
NOL3
NOLC1
NOP16
NOP56
NOP58
NOS2
NOTCH1
NPEPPS
NPTX1
NQO1
NR2F6
NR3C1
NRCAM
NRN1
NRP2
NSDHL
NSL1
NT5E
NUCKS1
NUDT15
NUDT3
NUP160
NUP188
NUP205
NUP43
NUP85
NUP98
NUPR1
NUSAP1
NVL
O3FAR1
OAS2
OBSL1
ODC1
OGDH
OGT
OIP5
OLFML2A
OPN3
ORAI3
ORC6
ORMDL1
OSMR
OSTF1
OSTM1
P4HA1
P4HA2
P4HB
PA2G4
PAFAH1B3
PAIP1
PAK1IP1
PAM
PARM1
PARP1
PARP2
PBK
PBXIP1
PCYT1B
PCYT2
PDCD2
PDGFA
PDGFB
PDGFC
PDGFRL
PDK1
PDLIM4
PDLIM5
PDRG1
PDSS1
PDXP
PDZK1
PEA15
PECR
PER3
PET112
PEX13
PEX26
PFAS
PFDN1
PFKFB3
PFKFB4
PFKL
PFKP
PGAM1
PGAP1
PGF
PGK1
PGM1
PGM3
PGRMC2
PHB
PHC2
PHLDA1
PHLDA2
PI4K2A
PIGU
PIK3IP1
PIK3R3
PIM1
PIM2
PIM3
PIN4
PINK1
PIP4K2B
PJA2
PKD1
PKM2
PKMYT1
PKP2
PLA2G4A
PLAC8
PLAGL2
PLAU
PLAUR
PLCD1
PLEK
PLEKHA2
PLEKHG3
PLIN2
PLK2
PLOD1
PLOD2
PLOD3
PLXNA1
PNO1
PNRC1
POLA2
POLD1
POLD2
POLE2
POLR2D
POLR2L
POLR3E
POLR3G
POLR3K
POMT2
POP5
POP7
POU6F1
PPARD
PPARGC1B
PPAT
PPFIA4
PPIA
PPID
PPIF
PPL
PPME1
PPP1CB
PPP1R11
PPP1R15A
PPP1R3B
PPP1R3C
PPP1R9B
PPP2R5D
PPP4R1
PPRC1
PPT1
PRC1
PRDM2
PRDX5
PRDX6
PRKCA
PRKCDBP
PRKG2
PRMT5
PRMT7
PRODH
PRPF19
PRPF4B
PRPS1
PRPSAP1
PSEN2
PSMA1
PSMA2
PSMA3
PSMA4
PSMA5
PSMA6
PSMA7
PSMA8
PSMB1
PSMB10
PSMB11
PSMB2
PSMB3
PSMB4
PSMB5
PSMB6
PSMB7
PSMB8
PSMB9
PSMC1
PSMC2
PSMC3
PSMC3IP
PSMC4
PSMC5
PSMC6
PSMD1
PSMD10
PSMD11
PSMD12
PSMD13
PSMD14
PSMD2
PSMD3
PSMD4
PSMD5
PSMD6
PSMD7
PSMD8
PSMD9
PSME1
PSME2
PSME3
PSME4
PSMF1
PSMG1
PTBP1
PTER
PTGER4
PTGFRN
PTGS2
PTP4A2
PTPLAD1
PTPN12
PTPRC
PTPRO
PTRF
PUS1
PVR
PVT1
PWP2
PXDN
PYCRL
PYGL
QRSL1
QSOX1
RAB14
RAB20
RAB35
RABGEF1
RACGAP1
RAD23B
RAD51
RAD51AP1
RAD54B
RALGDS
RAMP3
RAN
RANBP1
RANGAP1
RAPGEF2
RARS
RASA4
RASGRP1
RASL12
RB1
RBCK1
RBKS
RBM12
RBM28
RBM3
RBPJ
RBPJL
RBX1
RCAN1
RCC2
RCL1
RDH14
REEP1
RER1
RET
RFC2
RFC3
RFC5
RFX3
RGPD4
RGS4
RGS5
RHBDD3
RHOBTB1
RHOC
RHOF
RHOH
RIOK1
RIOK3
RIPK4
RLF
RNASE4
RNASEH1
RND1
RND3
RNF114
RNF126
RNF14
RNF146
RNF19A
RNF24
RNPS1
ROD1
RORA
RP1
RPA1
RPL10
RPL12
RPL21
RPL22
RPL29
RPL30
RPL39L
RPL5
RPL9
RPLP0
RPN2
RPP25
RPP30
RPP40
RPS27A
RPS27AP11
RPS27L
RPS3
RPS6KA5
RRAGD
RRM1
RRM2
RRP1
RRP15
RRP1B
RRP9
RRS1
RSAD1
RSL24D1
RUVBL1
RUVBL2
RWDD3
RYBP
S100A10
S100A13
S100A2
S100A3
S100A4
S100A6
S100A8
SACS
SAMD4A
SAMSN1
SAP30
SAP30BP
SAR1B
SAT1
SCAF11
SCAMP4
SCARB1
SCARB2
SCD
SCLY
SCNN1B
SCYL2
SDC4
SDCBP
SDF2L1
SEC14L2
SEC23IP
SEH1L
SELENBP1
SELRC1
SEM1
2020-09-02
SERBP1
SERGEF
SERP1
SERPINB8
SERPINE1
SERTAD1
SERTAD2
SESN2
SET
SETX
SFXN3
SGCE
SGK1
SGPL1
SH2D1A
SH3BGRL3
SH3BP4
SH3GL3
SH3YL1
SHB
SHCBP1
SHMT2
SIAH2
SIK1
SIK3
SIKE1
SIPA1
SIRPA
SIRT2
SIX4
SKIL
SKP2
SLA
SLC11A2
SLC12A1
SLC16A1
SLC16A3
SLC19A1
SLC19A2
SLC1A4
SLC1A5
SLC20A1
SLC24A3
SLC25A10
SLC25A15
SLC25A20
SLC25A44
SLC27A3
SLC29A1
SLC2A1
SLC2A3
SLC30A1
SLC30A9
SLC35B1
SLC35C1
SLC35E1
SLC39A14
SLC3A2
SLC41A2
SLC5A6
SLC6A8
SLC7A1
SLC7A11
SLC7A5
SLC7A6
SLCO1B3
SLCO3A1
SLCO4A1
SLIRP
SLPI
SMG1
SMOX
SNAPC5
SNORA28
SNRNP40
SNRPA1
SNRPD1
SNRPD3
SNTA1
SNX10
SNX24
SNX4
SNX9
SOAT1
SOBP
SOCS2
SOD2
SORL1
SORT1
SOX9
SPAG1
SPAG4
SPAG7
SPAG9
SPATA20
SPATS2L
SPDEF
SPG21
SPINK1
SPOCK1
SPP1
SPRY1
SPRY2
SPRYD3
SQLE
SQRDL
SRA1
SRCAP
SRD5A3
SRGN
SRM
SRPR
SRPX
SRRM2
SRRT
SRSF1
SRSF2
SRSF5
SRSF7
SRSF9
SSH1
ST3GAL4
STAMBP
STARD4
STAU1
STBD1
STC1
STC2
STEAP3
STIL
STIP1
STK4
STMN1
STOM
STOX1
STX3
STXBP2
SUCLG2
SUMO1
SUMO3
SYF2
SYNC
SYNE1
SYNPO2
SYNRG
SYT13
SYTL3
TAF1
TAF1D
TAF9B
TAGLN
TANC2
TARDBP
TC2N
TCEA3
TCEB1
TCEB1P3
TCEB2
TEAD4
TEK
TELO2
TES
TF
TFAM
TFAP2C
TFF3
TFG
TFPI2
TFRC
TGFA
TGFB1
TGFB3
TGFBI
TGIF1
TGM2
TH
THAP8
THBD
TIAM2
TIMM9
TIMP1
TIPARP
TIPIN
TK2
TLR2
TM4SF1
TM4SF19
TMBIM6
TMEFF1
TMEM189
TMEM205
TMEM30A
TMEM30B
TMEM33
TMEM38A
TMEM45A
TMEM5
TMEM50B
TMEM51
TMEM65
TMPRSS11D
TMSB4X
TMTC3
TNC
TNFAIP8
TNFSF9
TNIP1
TNRC6A
TNS4
TOE1
TOMM20
TOMM22
TOMM40
TOP3A
TOR3A
TP53
TP53INP1
TPBG
TPD52L2
TPI1
TPM1
TPX2
TRA2A
TRAF3IP2
TRAF3IP3
TRAF6
TRAPPC1
TRAPPC10
TRAPPC2L
TRERF1
TRIM21
TRIM8
TRIOBP
TRIP13
TRMT5
TRNAU1AP
TRPS1
TSC22D3
TSEN2
TSFM
TSHZ1
TSKU
TSLP
TSNAX
TSR1
TSTA3
TTC23
TTLL3
TTLL4
TTR
TUBA1B
TUBB4B
TUBG1
TUBGCP4
TXN
TXNIP
TXNL1
TYMS
UACA
UBA52
UBB
UBC
UBE2D1
UBE2D2
UBE2D3
UBE2E1
UBE2H
UBE2I
UBE2O
UBE2S
UBE4B
UBIAD1
UBL7
UCHL5
UFM1
UGCG
UGP2
UMPS
UPK1A
UPP1
URB1
URB2
USP1
USP19
USP39
USP42
USP46
USP47
USP9X
UTP14A
UTP20
VANGL2
VAPB
VARS
VEGFA
VEGFC
VEZT
VHL
VIM
VLDLR
VRK1
VWA1
WAPAL
WBP5
WBSCR22
WDR12
WDR4
WDR54
WDR74
WDR77
WHAMM
WIPF2
WISP1
WISP2
WRB
WSB1
WSB2
WTIP
XBP1
XPNPEP1
XPO5
XRCC5
XRCC6
YAP1
YARS
YEATS2
YIPF5
YPEL1
YPEL5
YWHAG
YWHAZ
ZBTB20
ZBTB25
ZBTB47
ZBTB8B
ZC3H12A
ZCCHC3
ZFP161
ZFP36
ZFP36L1
ZFP91
ZGPAT
ZMPSTE24
ZMYND8
ZNF143
ZNF292
ZNF330
ZNF395
ZNF398
ZNF469
ZNF654
ZSCAN18
ZWILCH
ZWINT
