# Supplementary material for: Identification of a Hypoxia-Related Molecular Classification and Hypoxic Tumor Microenvironment Signature for Predicting the Prognosis of Patients with Triple-Negative Breast Cancer
Source: Front Oncol. 2021 Aug 19;11:700062. doi: 10.3389/fonc.2021.700062 (PMC8416750; doi:10.3389/fonc.2021.700062)
Supplement: Supplementary file 4 [file Table_3.xlsx]

## Sheet: GSE104193_diff_genes
genes	log2FC	pvalue	FDR
SVEP1	-2.65811	0.000211168	0.00743621
F2RL3	-2.36828	2.25809e-08	3.1742e-06
SAPCD1	-2.11068	0.00180002	0.0363497
RAB4B-EGLN2	-1.97032	0.00107551	0.0247103
ASB2	-1.77145	0.00131743	0.0287524
SLC16A9	-1.72826	0.000288271	0.00944502
HIF1A	-1.67866	2.08593e-22	1.81796e-19
KIT	-1.66925	0.000485871	0.0137644
VIPR1	-1.53708	1.7049e-13	5.71493e-11
LHX4	-1.51234	2.07124e-15	8.73464e-13
LAMA3	-1.47558	6.59654e-06	0.000439983
CYP1B1	-1.47167	1.28582e-20	9.33863e-18
PDE7B	-1.39934	0.00198489	0.0389906
BMF	-1.34324	1.98668e-09	3.65801e-07
COL9A2	-1.24633	1.78053e-06	0.000141932
ACSM3	-1.20889	0.00170654	0.0349134
HLA-DRA	-1.19166	9.37124e-05	0.00385252
CD22	-1.19154	2.98553e-06	0.000224309
SFXN2	-1.16896	1.00172e-15	4.36514e-13
KLF9	-1.1538	8.96639e-06	0.000569018
TMEM163	-1.13795	0.000837636	0.0207394
SEMA3E	-1.13756	3.40634e-05	0.00171274
ATOH8	-1.11258	0.000303194	0.00978679
PXK	-1.10641	4.1803e-14	1.477e-11
WDR17	-1.1034	0.000180603	0.0066135
HLA-DMB	-1.09672	2.83371e-05	0.00145275
ZNF608	-1.09516	1.63855e-07	1.86267e-05
FBXO32	-1.05522	1.31395e-05	0.000760058
ZBTB40	-1.02819	4.19753e-05	0.00201744
TBC1D8	-1.01869	2.16756e-05	0.00116611
HECW2	-1.01087	0.000649733	0.0170905
CIRBP	-0.993317	9.08993e-07	8.12288e-05
PRPF40B	-0.991599	0.000655564	0.0171747
OTUB2	-0.959043	1.67651e-09	3.131e-07
LACC1	-0.957598	1.32168e-08	1.94138e-06
SNTB1	-0.954612	5.92531e-07	5.82418e-05
PNPLA3	-0.950601	0.000857502	0.021142
TOX2	-0.943041	3.11426e-10	6.78544e-08
LCP1	-0.924504	7.99252e-05	0.00335968
NBEAL2	-0.918322	1.44551e-05	0.000825206
CIITA	-0.899904	0.0011427	0.0259348
PCDH20	-0.892759	0.00226573	0.0428034
ANK2	-0.884613	2.53959e-07	2.78992e-05
ROR1	-0.881756	3.62118e-05	0.00179999
PGAP3	-0.871494	4.15325e-05	0.00201094
DNAH2	-0.866487	0.00190761	0.0377279
SREBF1	-0.862814	0.000212171	0.00743621
TUBGCP5	-0.858687	2.23191e-06	0.000171634
CYP1A1	-0.85013	7.80548e-07	7.23696e-05
EPHA6	-0.839144	8.36199e-05	0.00349253
ARFGAP2	-0.839083	3.11295e-08	4.11067e-06
NLGN1	-0.839058	0.000159611	0.0059617
KDM4D	-0.837991	0.000892267	0.0216814
PTPN22	-0.837248	2.98166e-05	0.00152263
GPCPD1	-0.835681	0.00146515	0.0309933
EXOC6	-0.831072	2.76519e-08	3.72673e-06
AHRR	-0.829387	1.26052e-08	1.87259e-06
ARL4C	-0.827291	4.86479e-05	0.00227133
SEMA6B	-0.823586	7.76296e-05	0.00328243
PRTG	-0.822574	0.000720843	0.0184037
POLE	-0.817784	1.10456e-05	0.000665432
TIMM23B	-0.813101	7.39972e-06	0.000483683
HECW1	-0.812167	0.000260045	0.00883013
KIAA1211	-0.811412	0.00139896	0.0298833
PLEKHG4B	-0.795909	0.00193292	0.0381133
PEX1	-0.795723	0.0027761	0.0493768
DENND2C	-0.794327	0.00253116	0.0461504
PLAU	-0.793812	0.00244032	0.0450597
FECH	-0.792926	1.04918e-06	9.0236e-05
SIPA1L2	-0.792422	0.00227989	0.0430086
ANKRD36B	-0.786291	0.000946252	0.0224916
MIPOL1	-0.785861	3.10199e-05	0.00157791
ATP9A	-0.785072	0.00120157	0.0267532
EREG	-0.785035	0.00041523	0.0122812
CPM	-0.784687	0.00135992	0.0293855
STK33	-0.782059	3.17079e-07	3.37006e-05
KLF15	-0.7817	0.00117111	0.0263511
NUP210	-0.776186	0.00151425	0.0316228
GTF2IRD1	-0.77573	1.14369e-05	0.000682714
NEK3	-0.771778	0.000942252	0.0224373
GTF2H2	-0.764809	1.94481e-05	0.00107276
PLPP3	-0.76104	0.000571677	0.0155699
NAP1L3	-0.760533	9.42731e-05	0.00386342
COQ3	-0.752429	0.0011698	0.0263511
OSGEPL1	-0.75218	0.000185396	0.00671381
RADX	-0.748847	0.00111079	0.0252986
CARD10	-0.744397	0.000900586	0.0217426
CTH	-0.743402	0.000800707	0.020053
UHRF1BP1	-0.737998	2.03895e-05	0.00111528
FARSB	-0.737986	1.98783e-11	4.99747e-09
MYLK	-0.737116	0.000825001	0.0206219
RPS6KA5	-0.733624	1.73011e-05	0.000970718
EXOSC9	-0.731192	9.11258e-06	0.000573064
RBM3	-0.729553	0.000858749	0.021142
THBS1	-0.721934	0.000564417	0.0154042
NLRC5	-0.720499	1.28214e-07	1.52376e-05
FAH	-0.718899	5.01492e-05	0.00232483
PRMT3	-0.715831	5.25935e-07	5.24851e-05
BBS4	-0.711915	0.00101967	0.0237615
TARBP1	-0.699686	0.000872395	0.0212776
FHOD3	-0.699318	3.32701e-06	0.000247125
MSH5	-0.695016	0.00117491	0.0263911
RBL1	-0.693234	1.24121e-06	0.000104015
LARP1B	-0.691429	1.33521e-09	2.56694e-07
VWA8	-0.690177	8.9686e-05	0.00371033
E2F2	-0.6886	0.00101665	0.0237332
SESN2	-0.685677	0.000106452	0.00420436
DEF6	-0.684021	0.000554846	0.0151747
SLC7A11	-0.683225	0.000100519	0.0040558
MX1	-0.676938	0.000371825	0.011252
RTEL1	-0.674302	0.000141424	0.00535895
GCA	-0.673874	0.0002539	0.0087119
TRAP1	-0.670066	3.55255e-05	0.00177941
LRP8	-0.668296	2.10235e-05	0.00114063
CIT	-0.664723	0.000200305	0.0071387
LIMK2	-0.664082	8.33162e-06	0.000535583
PRIM1	-0.663911	0.00029267	0.00956519
STOM	-0.662945	5.63683e-05	0.00252364
ULK4	-0.655068	0.00128083	0.0281416
MCM5	-0.654817	2.59057e-09	4.51554e-07
BRIP1	-0.65189	0.000434294	0.0127014
SGK3	-0.648107	0.000184984	0.00671381
GCNT1	-0.637299	4.22658e-06	0.000298671
SARS2	-0.634855	5.98536e-05	0.00265243
DUS3L	-0.63376	0.000404196	0.0120366
WRN	-0.628433	0.000237596	0.00819548
GDAP1	-0.628008	2.10275e-05	0.00114063
FZD6	-0.624889	3.48646e-09	5.76943e-07
AKAP7	-0.624237	0.000974743	0.0230015
CNTRL	-0.624043	5.95682e-05	0.00264876
KNTC1	-0.621865	0.000351659	0.0108939
NAP1L5	-0.620946	0.00271362	0.0487297
DDIT3	-0.618859	0.000610112	0.0163442
RAD9A	-0.617027	1.67697e-05	0.000944957
LIPE	-0.615068	0.00255339	0.0464263
LIG1	-0.61381	9.15682e-11	2.13763e-08
LIN52	-0.610171	0.000265029	0.00891085
HAUS5	-0.607765	6.42527e-07	6.17629e-05
PRKAG1	-0.607448	0.00134476	0.0292028
TMEM161B	-0.600906	2.48349e-05	0.00129867
BDH1	-0.597935	0.000439796	0.0128336
CHAF1B	-0.597765	3.72457e-06	0.000270507
MCM3	-0.597607	1.83098e-08	2.60179e-06
HAS3	-0.597229	0.00191666	0.0378497
ROCK2	-0.596423	0.000591325	0.0159719
ORC1	-0.594093	1.17384e-05	0.000688144
RUNX2	-0.591682	0.000830444	0.0207045
NRDE2	-0.590655	0.000412669	0.0122557
MECR	-0.589894	4.70356e-05	0.00221186
GTF2H3	-0.586396	0.000397055	0.0118509
ZBTB12	0.585254	0.000376399	0.0113379
GM2A	0.587458	0.000385455	0.0115625
EHD2	0.589278	0.000285051	0.00938532
DPYSL2	0.590199	3.61941e-06	0.000264338
RHBDF2	0.590302	0.00186983	0.037354
CCDC107	0.590526	5.58766e-05	0.00251022
CNPY3	0.592925	2.14922e-06	0.000167242
NFIL3	0.594107	0.000202064	0.00715878
PRMT2	0.59484	4.97149e-05	0.00231289
CARD6	0.594897	1.8825e-05	0.0010428
RALB	0.594977	1.29873e-06	0.000106114
DNAJB9	0.595224	0.00132322	0.0288307
IL31RA	0.595823	3.68168e-05	0.00180299
RNF24	0.596004	0.000431815	0.0126572
CDC26	0.596138	0.00196547	0.0386966
FMNL2	0.598237	0.00203345	0.0393827
PPME1	0.598993	2.69398e-07	2.93486e-05
DDX17	0.599052	0.00150465	0.0315736
MBOAT2	0.599657	0.000447067	0.0129878
KLF10	0.599803	0.000157307	0.00589249
FZD4	0.599875	0.000108355	0.00425383
ADD3	0.602541	4.3933e-05	0.00209623
DPM3	0.603288	0.00250351	0.0458382
SLC38A4	0.605673	0.00210583	0.0404845
SIX5	0.605841	2.22589e-05	0.00118772
SSTR2	0.608915	0.00115518	0.0261274
NAB2	0.613156	0.000105721	0.00419689
MYO1E	0.61665	2.13253e-05	0.001152
SLC1A3	0.61895	0.00109645	0.0250156
COL27A1	0.619409	0.00136487	0.0294439
FHL1	0.621308	0.000131854	0.00506978
LARP6	0.621631	0.000772871	0.0195053
CD59	0.622864	0.000915672	0.0219644
ROBO4	0.624583	0.000285731	0.00938532
LIMCH1	0.624691	7.78364e-05	0.00328243
LRRC2	0.625573	0.000507967	0.014099
ORAI3	0.625607	0.00062315	0.0166254
TRIML2	0.627758	0.000170507	0.00631455
CSRNP1	0.63058	1.08741e-05	0.000661196
CYB5A	0.632329	0.00266026	0.0481683
HK2	0.636215	5.33413e-05	0.00242397
GPR137	0.637223	0.000533601	0.014655
TSPAN12	0.646971	5.45706e-05	0.00246852
TMEM159	0.650956	0.00103516	0.0239764
COL17A1	0.652875	0.000211634	0.00743621
CALHM2	0.654549	0.000315322	0.0101149
RAB38	0.656369	0.000183523	0.006683
TRIM5	0.657252	9.02377e-07	8.12288e-05
ADGRG6	0.658099	5.679e-05	0.00253384
BMT2	0.659238	0.00100952	0.0236513
CPS1	0.659441	0.000375611	0.0113379
SOX12	0.659824	0.000499535	0.0139838
RSBN1	0.660095	1.24698e-05	0.000724525
STC1	0.660138	3.42077e-07	3.60643e-05
MAP2K1	0.661527	0.000200406	0.0071387
CXADR	0.664292	0.00050447	0.0140617
RHOU	0.667049	0.000181205	0.00661703
GLIPR2	0.669926	0.00180177	0.0363497
ABTB1	0.673104	7.40794e-05	0.00316484
PFKL	0.673793	1.22358e-05	0.000714098
HAS2	0.679914	0.000441409	0.012852
EFHD2	0.682038	0.000701923	0.0180635
FBXL2	0.683553	4.66712e-06	0.000322822
UAP1L1	0.683826	0.000103871	0.0041526
TNFRSF10D	0.684854	1.10024e-05	0.000665432
PTK6	0.687717	0.00239997	0.0446299
ZNF470	0.689695	1.36573e-05	0.000783661
ZNF704	0.690687	0.00263847	0.0479066
TBC1D8B	0.691235	5.06309e-05	0.00233062
CALCOCO1	0.691902	0.00126568	0.0278557
MAP2K3	0.69273	0.00134953	0.0292092
PDE1C	0.69351	1.16366e-05	0.000685248
MPP4	0.695674	0.000391287	0.0117055
PEAR1	0.696981	0.00113054	0.0257037
HSPA1A	0.702077	1.52479e-06	0.000122292
DNASE1	0.702604	0.00165983	0.0341336
DYNLL1	0.704191	8.20393e-05	0.0034375
TNNT1	0.704914	0.000134591	0.00513796
POLB	0.704961	1.79207e-05	0.000996923
ST3GAL1	0.706693	0.000715275	0.0183349
ARHGAP45	0.706859	0.00134888	0.0292092
SLC35E4	0.706986	0.0012033	0.0267532
PAX8	0.707207	3.51551e-06	0.000258193
GPI	0.709609	9.08653e-08	1.09989e-05
SEMA4B	0.709783	3.84226e-06	0.000277513
SH3D21	0.719632	0.000704606	0.0180969
EVA1A	0.721229	2.02518e-09	3.6771e-07
PSG4	0.723145	0.000302371	0.00978439
HK1	0.723603	1.6084e-05	0.000910244
RHOB	0.724932	0.000110634	0.0043303
ZBED8	0.726772	6.31158e-05	0.00275384
PPIC	0.729328	0.000679353	0.0175865
IPMK	0.730572	2.73551e-05	0.00140793
ARHGAP31	0.735588	0.00064424	0.0169801
PLXNA3	0.738817	0.000576436	0.0156668
VKORC1	0.739162	4.78112e-08	6.06831e-06
CLDN4	0.742937	0.000475343	0.0135385
RALGAPA2	0.744894	0.00241675	0.044751
SPHK1	0.747055	4.68321e-05	0.00221024
DISP2	0.748142	0.000274681	0.00911396
HSPH1	0.752545	3.31534e-08	4.33415e-06
CHORDC1	0.752688	0.000102177	0.00411001
HIVEP1	0.755081	0.00143155	0.0304628
RASSF7	0.756185	5.7264e-07	5.67131e-05
NRP2	0.756378	0.000741811	0.0188305
OBSL1	0.762696	4.54857e-06	0.000316295
NR4A1	0.76434	0.00119138	0.0266709
PDLIM2	0.766002	1.50701e-07	1.72817e-05
P2RY2	0.767212	9.37992e-06	0.000578414
ADAMTS6	0.776747	0.000215241	0.00750359
TLR4	0.778019	6.90535e-08	8.51639e-06
MT1X	0.779903	4.25489e-07	4.41462e-05
ZNF654	0.780556	1.30599e-07	1.52439e-05
RGS4	0.783443	0.000458229	0.0131648
NDNF	0.787203	0.000861459	0.0211689
ALS2CL	0.787738	5.34003e-05	0.00242397
ALKBH5	0.791585	4.52094e-09	7.29657e-07
FSTL3	0.793473	1.00803e-05	0.000618681
SH2B2	0.795759	0.00204258	0.0395009
DUSP3	0.79601	6.45848e-08	8.04111e-06
CDC42EP2	0.80604	6.12522e-07	5.93149e-05
FOXO6	0.807802	0.000910077	0.0218703
JMJD6	0.808255	4.01455e-05	0.00195101
ABCA7	0.80939	7.78853e-06	0.000506565
DIPK2A	0.813305	2.38439e-12	6.63215e-10
LBH	0.813761	0.000620297	0.0165831
THAP8	0.814729	6.42046e-05	0.00278078
RLF	0.816286	2.05206e-07	2.28378e-05
ZNF160	0.817299	2.07578e-06	0.000162495
MROH6	0.81744	0.00247831	0.0455682
CRIP2	0.821976	4.26903e-06	0.000300048
MOB3A	0.829826	6.03864e-07	5.89128e-05
SLC16A3	0.837232	0.000270107	0.00904369
TNIP1	0.838103	5.46819e-09	8.61273e-07
PPP1R3C	0.843016	0.00171183	0.0349668
GPER1	0.843443	0.000551498	0.0151147
KLF7	0.844107	0.000155516	0.00585897
PGM1	0.848754	3.20561e-14	1.16408e-11
MTFP1	0.849245	2.05293e-06	0.000161675
PIGV	0.850092	4.12788e-13	1.25497e-10
ST3GAL6	0.850686	3.20537e-06	0.00023945
BMPER	0.854274	2.91361e-07	3.1479e-05
BANP	0.862062	3.53804e-07	3.70022e-05
PGF	0.86399	2.73846e-10	6.06777e-08
GPRC5B	0.866236	0.00119145	0.0266709
BEST3	0.869241	0.000282147	0.00933801
VASH1	0.873472	0.00239297	0.0445631
C6orf132	0.875018	1.76654e-05	0.000986924
DNAJB2	0.875103	3.66845e-05	0.00180299
HIST1H4H	0.877658	2.339e-05	0.00122802
HYAL3	0.879719	4.37788e-06	0.000306053
PAQR5	0.881874	0.000895066	0.0217091
CXCL8	0.882111	0.0021632	0.0413178
GLS	0.883154	1.36675e-05	0.000783661
PLXNA2	0.884563	8.76286e-05	0.00363673
PLOD1	0.884621	2.42589e-08	3.33829e-06
MRPS6	0.886454	0.000358486	0.011027
EDN1	0.888176	3.07502e-13	9.8048e-11
CAVIN4	0.889304	0.00182192	0.0365868
NARF	0.89143	2.20423e-06	0.000170508
VEGFC	0.893387	1.57832e-13	5.42985e-11
LMNTD2	0.899552	0.000455492	0.0131648
TMEM158	0.900015	0.00250339	0.0458382
G0S2	0.905444	1.45278e-06	0.000117964
AJM1	0.911893	3.93107e-06	0.000282368
STBD1	0.913973	7.52553e-07	7.02723e-05
CDKN1A	0.914066	1.06936e-07	1.28254e-05
HOXD1	0.914509	3.70544e-08	4.79616e-06
RAPGEF3	0.916049	3.25223e-05	0.00164792
TMEM51	0.917425	0.000176753	0.00650898
SLC6A8	0.918337	0.00034399	0.0107071
HIST2H4A	0.919472	0.000134451	0.00513796
SLCO1B3	0.922418	8.3576e-06	0.000535583
POU2F2	0.927114	3.12876e-07	3.35265e-05
PNRC1	0.929335	6.20821e-05	0.00273266
SLC16A13	0.929491	0.000104645	0.00417081
OXTR	0.932563	0.000217152	0.00753004
ARL10	0.940892	0.00231354	0.043393
THAP2	0.941456	4.39354e-05	0.00209623
ANG	0.951223	0.00151028	0.0316228
GBE1	0.95208	3.21164e-19	1.99932e-16
GLRX	0.956519	5.41241e-06	0.000366613
AHNAK	0.966267	9.69813e-05	0.00394965
SPECC1L-ADORA2A	0.966521	0.000340678	0.0106293
TRIB1	0.967526	8.86138e-09	1.34703e-06
TMEM92	0.971848	3.84642e-08	4.92983e-06
BNIP3L	0.974783	6.56905e-07	6.2684e-05
VLDLR	0.975838	5.5145e-16	2.57468e-13
SLC27A3	0.976896	0.000955203	0.022622
SIGIRR	0.981026	1.06304e-06	9.08308e-05
PGAM1	0.988604	4.50097e-07	4.63316e-05
SLC2A3	0.997731	1.9376e-10	4.36728e-08
2020-03-04	0.999002	2.29266e-08	3.18851e-06
AL136295.5	1.00769	0.000833058	0.0207045
INSIG2	1.00891	9.39384e-11	2.15448e-08
MAP3K15	1.01377	8.44949e-05	0.00351784
ALDOA	1.01631	3.00348e-08	4.00658e-06
NOG	1.02134	7.8342e-10	1.55176e-07
APLN	1.02238	4.88436e-10	1.02989e-07
COL7A1	1.0284	5.81135e-09	9.04427e-07
MALL	1.02986	0.00223822	0.0424061
ZNF404	1.03276	0.00115829	0.0261526
LY6K	1.03612	0.000367828	0.0112048
PPP2R5B	1.03769	4.2231e-17	2.30036e-14
HIST2H2BE	1.04546	0.000456318	0.0131648
SPOCK1	1.04657	2.50209e-09	4.42025e-07
JAG2	1.05003	0.000992516	0.0233737
ID2	1.05226	0.00225372	0.0426379
TMEM217	1.06076	1.21337e-06	0.000103002
SEC61G	1.06709	1.75323e-08	2.51867e-06
CSF2	1.07115	0.00202291	0.039287
ZNF177	1.0718	0.00198636	0.0389906
GFRA1	1.07269	0.000354	0.0109405
PAM	1.07817	7.32053e-16	3.30005e-13
DUSP8	1.0852	0.000270487	0.00904369
S100A10	1.08808	1.04563e-06	9.0236e-05
KLF13	1.08983	0.000425695	0.012534
KDM6B	1.10039	6.28852e-06	0.000423762
CSRP2	1.10063	4.0252e-06	0.000287549
KCNMB4	1.10106	0.000327372	0.0103375
S100A3	1.10686	0.00204824	0.0395519
CDA	1.11299	2.06139e-07	2.28378e-05
PDZD2	1.11534	1.11438e-05	0.000668271
GFPT2	1.11766	5.96267e-15	2.36212e-12
ENO2	1.11775	1.1739e-18	6.97563e-16
MMP1	1.12011	4.34254e-11	1.03596e-08
CLIC3	1.12122	0.0016606	0.0341336
FAM24B	1.12475	4.57716e-10	9.80938e-08
SYNC	1.12956	0.0017875	0.0361734
MYCT1	1.14674	5.31896e-12	1.3907e-09
ANKZF1	1.1516	3.42036e-06	0.000252624
SLC5A3	1.15353	0.000215074	0.00750359
AL139260.3	1.15497	8.92667e-06	0.000569018
PSORS1C1	1.15598	5.20412e-07	5.23334e-05
KCTD11	1.15603	4.87869e-13	1.44952e-10
MIF	1.16728	4.99895e-09	7.96967e-07
RASSF4	1.17234	2.72933e-12	7.43344e-10
C11orf45	1.18165	5.34505e-08	6.71884e-06
FANK1	1.19613	0.000207693	0.0073383
HIST1H2AC	1.19692	9.30725e-06	0.000577975
TCAP	1.21283	0.00144933	0.0307582
EGLN1	1.21377	3.64228e-13	1.1337e-10
CCDC136	1.21526	4.95046e-07	5.01685e-05
BHLHE41	1.21582	2.28998e-05	0.00120713
ARHGAP9	1.22031	0.000682321	0.0176284
TNXB	1.22553	9.7802e-05	0.0039707
NCF2	1.24214	1.1581e-05	0.000685058
ARID3A	1.24249	6.53343e-06	0.000438008
CD34	1.2461	0.000356336	0.0109867
SERPINE2	1.28527	1.08016e-05	0.000659854
SYT11	1.28821	0.000578019	0.0156773
C2orf92	1.29907	0.000669904	0.0174804
PTX3	1.30372	1.46333e-06	0.000118087
TPBG	1.30512	5.19791e-10	1.07861e-07
FUT11	1.31359	8.92494e-20	5.83379e-17
DDIT4L	1.31506	0.000103484	0.00414983
CDKN1C	1.3195	1.54911e-05	0.000880499
LOXL4	1.3235	6.83997e-06	0.000451611
CXCR4	1.32672	5.03595e-13	1.463e-10
CRABP2	1.33088	2.63858e-06	0.000199388
TMEM171	1.33657	4.8723e-06	0.000333485
ARC	1.34676	0.00245789	0.0452562
ALPP	1.36073	0.00188009	0.0374101
AK4	1.36553	4.59135e-16	2.30857e-13
SYNPO	1.36837	5.41819e-10	1.08972e-07
C1QL1	1.38224	0.000129946	0.00501118
FAM162A	1.38508	1.03356e-06	9.00786e-05
NUDT18	1.38656	6.26563e-05	0.00274868
PDGFB	1.40065	4.16902e-06	0.000296204
MAGED4	1.40264	0.000368009	0.0112048
TRIM47	1.41128	6.01231e-09	9.24694e-07
GPR146	1.41387	0.000115082	0.00449095
RNF122	1.43182	9.13381e-07	8.12288e-05
CITED1	1.43195	0.000792734	0.0199296
GJC2	1.43663	0.0017581	0.035689
ESR2	1.4392	0.00102975	0.023911
PLCH2	1.44127	7.61861e-05	0.00324424
PGK1	1.4434	1.07583e-16	5.62575e-14
PTPRB	1.44954	4.64097e-07	4.73995e-05
PFKFB3	1.47149	1.15508e-12	3.28269e-10
EPHB3	1.47613	7.23164e-05	0.00309965
LDHA	1.48872	2.02528e-14	7.56472e-12
ZNF114	1.49743	4.88555e-12	1.30344e-09
P4HA2	1.53157	7.09766e-24	6.6277e-21
TRNP1	1.53606	2.9239e-09	5.0295e-07
UCN2	1.53957	4.35842e-11	1.03596e-08
PTPRR	1.54248	1.27911e-06	0.000105169
NEBL	1.59116	1.89381e-06	0.000150047
ANO7	1.61017	3.02013e-09	5.12755e-07
BHLHE40	1.62963	1.5272e-20	1.05079e-17
NIM1K	1.63251	5.05021e-05	0.00233062
HIST1H2BD	1.63511	1.30016e-07	1.52439e-05
PDK1	1.63752	1.8452e-21	1.50764e-18
C5orf46	1.65095	4.2316e-09	6.91496e-07
ERRFI1	1.65636	4.98031e-16	2.41139e-13
C4orf3	1.66603	1.74099e-14	6.69412e-12
RELN	1.67458	1.07179e-09	2.09126e-07
RCOR2	1.71442	3.66971e-05	0.00180299
EFNA3	1.717	5.34247e-10	1.08972e-07
KDM3A	1.73639	3.69786e-15	1.51069e-12
PLOD2	1.75935	3.93229e-21	3.02393e-18
LOX	1.79034	8.97485e-39	1.4666e-35
KCTD16	1.7929	0.000413429	0.0122557
SPNS2	1.8223	1.18044e-08	1.77378e-06
PLAT	1.82779	2.72479e-08	3.71054e-06
C15orf48	1.8981	1.23743e-06	0.000104015
PCDH1	1.91615	1.35178e-07	1.56388e-05
GJB3	1.94455	6.4239e-05	0.00278078
WFDC3	1.97747	6.07829e-12	1.55807e-09
TCAF2	1.98509	1.87103e-13	6.11498e-11
FBXO2	2.00442	9.11783e-06	0.000573064
SPTB	2.01627	2.40398e-06	0.000183785
CIART	2.02237	6.69091e-07	6.33843e-05
MYH15	2.0224	1.517e-09	2.87417e-07
DEPP1	2.05503	1.7277e-07	1.94709e-05
AQP1	2.06618	6.83493e-05	0.00294894
CYTIP	2.11139	9.3286e-06	0.000577975
KRTAP4-8	2.15879	3.68314e-05	0.00180299
RORA	2.20773	2.14211e-09	3.83614e-07
CYP27C1	2.23168	0.000864545	0.0211696
EGLN3	2.27509	4.0456e-25	4.40734e-22
RIMKLA	2.28685	3.59572e-11	8.86922e-09
TNFSF15	2.4253	5.21653e-05	0.00238447
SPAG4	2.43574	5.19419e-25	5.22336e-22
PFKFB4	2.43705	8.79454e-26	1.04519e-22
DNAH11	2.51086	1.07247e-33	1.40204e-30
P4HA1	2.53149	4.88668e-64	2.12945e-60
RAB17	2.53612	0.000776577	0.0195611
ANKRD37	2.54004	3.90609e-41	7.29491e-38
TMEM45A	2.56548	3.75068e-48	9.80654e-45
KCNC3	2.58407	6.87713e-07	6.46797e-05
ANGPTL4	2.59807	1.99137e-52	6.50828e-49
C4orf47	2.67543	8.24959e-07	7.59486e-05
BNIP3	2.68626	3.43862e-84	4.49531e-80
ALDOC	2.73255	2.10099e-17	1.19418e-14
INHA	2.76778	4.5256e-05	0.00214359
PRSS35	2.77567	0.00120331	0.0267532
AL163636.2	2.83858	3.37855e-09	5.66254e-07
PPP1R3G	3.41542	1.45763e-08	2.11729e-06
NDRG1	3.74018	1.19578e-65	7.81623e-62
PPFIA4	4.24706	3.21161e-34	4.66505e-31
CA9	5.56135	2.13836e-41	4.65913e-38

## Sheet: GSE33950_diff_genes
genes	logFC	P.Value	adj.P.Val
GXYLT1	-2.02084	8.10981e-12	8.95155e-08
TMEM30A	-1.87024	1.92611e-10	3.47583e-07
TFF2	-1.7995	1.40522e-08	4.25857e-06
EMP1	-1.77926	4.50027e-10	6.40732e-07
ICMT	-1.754	9.24881e-12	8.95155e-08
RP11-250B2.6	-1.62117	4.27161e-08	8.64502e-06
NANOS1	-1.51311	6.72472e-11	2.31201e-07
S100A2	-1.49331	1.65348e-11	8.95155e-08
EPAS1	-1.4856	2.99899e-11	1.29886e-07
TMEM170B	-1.4824	2.59053e-07	2.86214e-05
WARS2	-1.47343	1.22518e-09	1.10547e-06
RIMS2	-1.46485	7.58929e-06	0.000273624
TRPC1	-1.42358	1.80603e-09	1.56438e-06
TFF1	-1.38816	7.58452e-08	1.25376e-05
IMPA2	-1.38537	2.78846e-09	1.83891e-06
DAZAP2	-1.38424	7.4736e-11	2.31201e-07
RP11-127B20.2	-1.38232	5.84744e-07	4.96203e-05
GRB14	-1.35476	2.00069e-09	1.62207e-06
GMPS	-1.34824	2.59087e-10	4.00752e-07
GNPNAT1	-1.32157	1.34711e-10	3.47583e-07
TMEM87B	-1.31216	2.95029e-09	1.8621e-06
PM20D2	-1.29084	8.05836e-07	6.05686e-05
ITGB2	-1.28624	1.73264e-07	2.15469e-05
GULP1	-1.27259	4.24914e-09	2.24438e-06
INSIG1	-1.26233	1.15511e-08	3.97046e-06
YAP1	-1.25177	1.70515e-10	3.47583e-07
UBA3	-1.22288	2.02244e-09	1.62207e-06
RNF139	-1.22116	1.03472e-08	3.79778e-06
SLC18B1	-1.19724	5.26934e-08	1.01882e-05
MAPK8	-1.18973	2.69649e-09	1.83891e-06
PCDHB14	-1.1779	1.04343e-05	0.00034392
FAM129A	-1.17671	9.1012e-10	9.14017e-07
LOXL1	-1.16165	8.20165e-09	3.35107e-06
RAB23	-1.15545	3.64963e-07	3.64207e-05
CCNA1	-1.14917	5.88213e-08	1.07947e-05
HDGFRP3	-1.14628	1.23232e-08	4.10552e-06
FAM210A	-1.14251	3.09561e-09	1.8621e-06
MESDC1	-1.13046	8.88988e-10	9.14017e-07
OLFML2A	-1.12788	3.78112e-09	2.15474e-06
COL12A1	-1.1161	2.84497e-07	3.08039e-05
SHANK2	-1.10549	2.06921e-05	0.000564689
ZFPM2	-1.08728	3.89601e-08	8.11232e-06
DDHD2	-1.0708	7.04458e-09	2.99119e-06
SCYL2	-1.07007	6.65724e-07	5.33935e-05
PLLP	-1.06972	6.59549e-09	2.86815e-06
LLPH	-1.05936	1.21246e-06	8.23066e-05
AKAP12	-1.0578	8.53359e-09	3.42213e-06
EVI2A	-1.05667	5.07871e-09	2.48114e-06
SWAP70	-1.0507	4.44158e-09	2.29006e-06
GRAMD1C	-1.04645	0.000354716	0.00429607
RBM18	-1.0444	6.35298e-08	1.12765e-05
FRMD3	-1.03913	5.0453e-07	4.55586e-05
L1CAM	-1.03667	9.28578e-10	9.14017e-07
LOXL1-AS1	-1.03667	1.75629e-06	0.000104485
PXDN	-1.03377	1.14658e-09	1.07953e-06
CCDC68	-1.02699	3.08399e-08	7.02078e-06
NDRG1	-1.02341	1.37356e-08	4.25857e-06
CPOX	-1.01957	3.04805e-09	1.8621e-06
TMEM163	-1.01822	4.24935e-09	2.24438e-06
TMEM237	-1.01669	1.15439e-08	3.97046e-06
NKIRAS1	-1.01438	6.58076e-09	2.86815e-06
NOX5	-1.00709	1.02942e-08	3.79778e-06
C8orf76	-0.9852	3.29814e-08	7.36301e-06
ITGB2-AS1	-0.984146	1.39943e-08	4.25857e-06
ENPP1	-0.981443	1.21672e-07	1.71092e-05
AGFG1	-0.974681	4.84981e-07	4.45011e-05
IRAK3	-0.972123	7.01269e-07	5.4823e-05
FAM49B	-0.966812	1.91008e-08	4.98348e-06
PPIP5K2	-0.965473	1.46987e-07	1.92909e-05
TMEM41B	-0.96409	2.77743e-09	1.83891e-06
PPP4R2	-0.961846	2.30005e-07	2.62145e-05
RAD23B	-0.958661	7.22563e-10	8.23532e-07
C6orf211	-0.952357	3.74129e-07	3.65798e-05
SPTY2D1	-0.943861	2.3278e-08	5.86147e-06
DBT	-0.932518	5.36741e-08	1.02121e-05
ME1	-0.927238	1.41072e-06	9.11913e-05
TMED2	-0.923129	6.23932e-05	0.00123729
POLR3GL	-0.922345	3.03272e-06	0.00014892
PUS7	-0.92077	1.11006e-08	3.94073e-06
TSPYL1	-0.919597	1.27813e-07	1.75177e-05
FREM2	-0.916882	1.66728e-06	0.000101636
KPNA3	-0.916812	5.15592e-09	2.48114e-06
LOC100506990	-0.91371	7.36912e-08	1.22752e-05
TUBGCP3	-0.910619	9.96856e-07	7.05455e-05
NT5DC1	-0.907348	5.18022e-08	1.01061e-05
STRN	-0.904112	6.52836e-08	1.13097e-05
RP11-16P6.1	-0.895144	1.06513e-07	1.55847e-05
CTHRC1	-0.894518	3.31097e-06	0.000156548
ST13	-0.890617	4.22239e-09	2.24438e-06
ILDR2	-0.889061	6.52202e-07	5.25389e-05
RP11-469M7.1	-0.888137	5.72557e-08	1.05972e-05
PLEKHA3	-0.885269	6.32606e-08	1.12765e-05
CREBL2	-0.884249	7.51547e-07	5.7669e-05
GRSF1	-0.884228	1.71646e-07	2.15469e-05
FOPNL	-0.878305	2.58274e-09	1.83891e-06
TMEM106B	-0.87728	1.34407e-08	4.25857e-06
IGFBP3	-0.87649	6.27792e-09	2.86815e-06
CALHM3	-0.871353	1.91711e-06	0.000110503
FSCN1	-0.867603	3.71603e-07	3.65775e-05
LSM8	-0.862122	1.84916e-06	0.000107356
STRN3	-0.861122	1.79026e-06	0.000105924
SLC39A10	-0.859402	1.22709e-07	1.71436e-05
DARS	-0.855438	6.509e-08	1.13097e-05
GPR137C	-0.854375	1.24122e-05	0.000391141
CAND1	-0.853888	1.80837e-06	0.000106414
GPR17	-0.851395	1.81325e-08	4.78853e-06
MSLN	-0.851225	3.33593e-07	3.39153e-05
SYNC	-0.849484	2.94592e-06	0.000146653
PPM1A	-0.84778	5.9792e-08	1.08806e-05
PRKAR2B	-0.846656	1.65893e-05	0.000489809
NUDT3	-0.844745	7.05453e-08	1.19348e-05
RP11-53O19.3	-0.83878	2.26811e-07	2.59873e-05
SOCS2	-0.837904	2.53872e-08	6.1432e-06
SERPINE1	-0.834932	1.50605e-08	4.25857e-06
PSMD10	-0.833936	1.32218e-08	4.25857e-06
ZC2HC1A	-0.8322	5.64821e-05	0.00114955
PIK3CA	-0.832141	1.24269e-05	0.000391141
TRNP1	-0.830224	1.4859e-08	4.25857e-06
EIF4EBP2	-0.825898	1.08001e-08	3.89795e-06
AMDHD1	-0.82362	3.5893e-05	0.000829523
SLC9A6	-0.819181	2.77629e-08	6.60665e-06
USP13	-0.816325	8.73586e-08	1.37083e-05
WWP1	-0.813129	8.09509e-06	0.000284571
TNFRSF11A	-0.813115	6.61961e-08	1.13768e-05
FPGT	-0.809871	8.72575e-07	6.38365e-05
RP11-96D1.11	-0.809265	3.53575e-05	0.00082065
IFIT3	-0.808261	2.93108e-08	6.75241e-06
AQR	-0.805418	8.25191e-07	6.11956e-05
TNPO3	-0.805303	1.52053e-08	4.25857e-06
PRSS12	-0.803618	2.06416e-06	0.000116102
EHHADH	-0.802945	1.37714e-05	0.000420539
TPK1	-0.800142	3.11242e-08	7.02078e-06
INHBB	-0.798809	7.00419e-08	1.19348e-05
CAV2	-0.798594	2.98838e-06	0.000148123
ATF1	-0.797558	7.6646e-06	0.000275252
ZDBF2	-0.795974	2.70878e-06	0.000139972
SLCO4A1-AS1	-0.790804	2.45788e-07	2.77216e-05
GSAP	-0.785544	4.49093e-07	4.21001e-05
RRM1	-0.784385	9.3144e-09	3.53865e-06
RASA2	-0.782842	6.54635e-05	0.00128449
MAGT1	-0.782562	8.18691e-06	0.000284571
PAXIP1	-0.78245	2.868e-07	3.08879e-05
MBD5	-0.781496	1.0892e-05	0.000353094
SLC20A1	-0.78023	9.44824e-08	1.43078e-05
SLAIN1	-0.780212	0.000710367	0.00712176
ACOX2	-0.779038	3.6919e-07	3.65775e-05
MTMR6	-0.777966	1.34437e-05	0.000412356
GCNT1	-0.776849	1.3059e-07	1.76746e-05
MRPS16	-0.776179	3.40482e-07	3.42937e-05
KDELC2	-0.775525	5.0916e-08	1.00235e-05
MBOAT1	-0.774807	1.71859e-07	2.15469e-05
H2AFY	-0.7714	1.65614e-07	2.12211e-05
ATAD1	-0.768531	7.95387e-08	1.27586e-05
ARL5B	-0.767627	1.45801e-07	1.9252e-05
STK39	-0.76669	1.83132e-06	0.000106893
PTGER2	-0.765208	2.36837e-05	0.000618662
MAP3K7	-0.762267	1.8814e-07	2.23855e-05
WIPF1	-0.759698	2.98913e-06	0.000148123
SERINC5	-0.759509	3.09132e-07	3.26549e-05
SATB1	-0.759475	3.93142e-06	0.000174815
DNAJC15	-0.759361	1.56551e-06	9.76981e-05
H1F0	-0.759126	5.72535e-08	1.05972e-05
C5orf28	-0.754801	7.74095e-06	0.000277534
GLI2	-0.754603	3.6254e-05	0.000835192
RP11-305E6.4	-0.754511	2.65662e-06	0.000138291
S100A3	-0.751481	3.76682e-07	3.65798e-05
TMEM133	-0.748417	9.66531e-07	6.90766e-05
RWDD4	-0.748389	5.37601e-08	1.02121e-05
SLC25A15	-0.745937	1.41646e-08	4.25857e-06
VPS41	-0.741298	7.5514e-05	0.00141336
ARID2	-0.739647	6.48419e-06	0.000245481
RP11-324L17.1	-0.737068	7.56496e-06	0.000273488
GPR64	-0.735646	3.39866e-08	7.40538e-06
LOC374443	-0.732845	0.000631527	0.00654327
FGD6	-0.732539	3.37086e-06	0.000157986
RASSF3	-0.732512	6.47498e-06	0.000245481
PHLDA1	-0.732456	6.48959e-08	1.13097e-05
HIF1A	-0.731632	2.28654e-08	5.82529e-06
POLI	-0.731523	1.25068e-06	8.38501e-05
MINOS1P1	-0.730626	1.97665e-05	0.000545973
NR2F1-AS1	-0.72998	0.000219517	0.00308078
PDHX	-0.72893	1.21529e-07	1.71092e-05
FRMD6-AS1	-0.72833	0.000450482	0.00511685
U2SURP	-0.728158	9.30049e-08	1.42838e-05
ASAP1	-0.726568	1.58267e-06	9.79218e-05
MAP7D3	-0.722586	3.70449e-07	3.65775e-05
SH3BGRL2	-0.721445	8.4747e-07	6.24217e-05
FAM172A	-0.720858	2.13128e-05	0.000577466
TCF12	-0.720317	4.70832e-05	0.00100501
ZNF385B	-0.719685	3.01514e-06	0.000148717
LIFR	-0.71921	3.07399e-05	0.00074211
AGAP1	-0.718671	8.08327e-07	6.05686e-05
SLC25A46	-0.718551	9.52395e-08	1.43223e-05
C12orf49	-0.71805	6.27156e-07	5.17409e-05
AGAP4	-0.717823	0.000438151	0.00502713
CTDSPL2	-0.717716	2.4747e-07	2.77667e-05
MIR210HG	-0.717454	5.25703e-07	4.65056e-05
RUFY2	-0.715764	1.30459e-05	0.000404742
LOC100129550	-0.713923	1.26344e-06	8.39258e-05
BC062763	-0.712213	1.90966e-05	0.000537759
FLJ31306	-0.708368	2.39188e-05	0.00062255
C6orf57	-0.707169	1.25466e-05	0.000393026
ABCE1	-0.706721	2.84953e-08	6.6351e-06
LOC100996412	-0.705385	0.000137658	0.00217554
EDEM3	-0.704638	8.36801e-05	0.00152063
TMEM123	-0.704632	3.16286e-05	0.000760372
TFF3	-0.704471	5.77728e-06	0.000226643
AJUBA	-0.703975	3.72761e-08	7.83703e-06
COL8A1	-0.703854	4.95678e-05	0.00104314
LY75	-0.70227	0.000125545	0.0020319
RAB5A	-0.700695	2.75089e-05	0.000688678
AFAP1L1	-0.7005	2.18604e-08	5.63555e-06
KIAA1715	-0.70032	6.80681e-07	5.40333e-05
ARL6IP6	-0.700056	1.49149e-07	1.94567e-05
STX10	-0.699959	1.96986e-07	2.32023e-05
ARHGAP29	-0.699579	6.54512e-06	0.000246495
TTC5	-0.697993	0.000112471	0.00188489
ZEB1-AS1	-0.697824	0.00012406	0.0020154
LMLN	-0.697297	5.59703e-07	4.82883e-05
ZDHHC23	-0.697008	1.26749e-07	1.74825e-05
ACSL1	-0.696726	2.6215e-06	0.000137788
TNFAIP8	-0.695624	4.57715e-07	4.27233e-05
SDR16C5	-0.695114	1.18386e-05	0.000378676
DENND5B	-0.693847	0.000187242	0.00273968
TAF9B	-0.688786	0.00100012	0.00925143
DEPDC1-AS1	-0.688177	0.000327842	0.0040758
AGK	-0.687019	1.26337e-06	8.39258e-05
PYROXD1	-0.681672	0.000288926	0.00373833
GNA13	-0.681667	9.51027e-06	0.000320786
FKBP7	-0.680104	2.28845e-05	0.000604462
SLC35A3	-0.67999	7.67244e-07	5.82971e-05
C11orf58	-0.678845	1.29404e-07	1.76242e-05
AHNAK2	-0.6785	3.18637e-06	0.000152541
MBLAC2	-0.677153	5.3045e-07	4.65056e-05
AF520793	-0.676802	0.000250219	0.00338867
ANKRD37	-0.673641	1.97147e-07	2.32023e-05
FAR1	-0.672589	1.67983e-06	0.000101636
GPALPP1	-0.669479	1.07469e-05	0.000350489
BBIP1	-0.669416	4.91797e-06	0.0002052
KDSR	-0.669171	0.000134431	0.0021358
BCAP29	-0.668448	5.50588e-07	4.78835e-05
MATN3	-0.666872	3.63356e-05	0.000836182
TNIP2	-0.666614	2.32642e-07	2.63762e-05
ACSL3	-0.664937	4.36171e-07	4.12458e-05
EXTL2	-0.664928	1.61596e-07	2.08295e-05
BC022047	-0.66452	3.78293e-06	0.00017031
APH1B	-0.662798	2.89966e-06	0.000145017
AGTPBP1	-0.662523	5.69432e-07	4.87393e-05
CA2	-0.662306	3.09252e-06	0.000150153
PRRG1	-0.662015	5.10442e-05	0.00106592
SESTD1	-0.660876	9.92468e-05	0.00172487
CHST9	-0.660415	2.92384e-05	0.000719498
FAXC	-0.659323	4.28964e-06	0.000185785
LRP2BP	-0.659007	2.04257e-06	0.000115488
ZNF395	-0.65803	2.9393e-07	3.1355e-05
DUXAP10	-0.658021	4.24494e-07	4.04953e-05
HSDL2	-0.657899	1.6007e-06	9.87552e-05
RP1-30M3.5	-0.657602	9.36487e-05	0.00165009
LYRM7	-0.657368	1.95631e-06	0.000112074
SCARB2	-0.657257	2.81403e-06	0.000142633
HDHD1	-0.654535	6.87013e-07	5.40992e-05
SLC33A1	-0.652965	2.93011e-05	0.000719802
CDC37L1	-0.652087	2.93957e-05	0.000720095
SMAD4	-0.651882	0.00139156	0.0116526
CRIPT	-0.651274	4.66811e-06	0.000197437
SNAP91	-0.650673	1.06933e-05	0.000349267
SYBU	-0.649302	3.96099e-06	0.000175769
PAQR5	-0.648938	9.07715e-06	0.000308097
HSD3B7	-0.648119	1.03668e-05	0.000342561
FHOD3	-0.648086	5.40596e-07	4.72041e-05
RP11-61L19.3	-0.648015	1.20706e-06	8.21974e-05
GTF2A2	-0.646682	5.2555e-06	0.000212725
AGPAT9	-0.64546	1.14705e-06	7.86054e-05
LINC00702	-0.642831	0.00238059	0.0174116
ITGA6	-0.642551	3.01874e-07	3.20445e-05
FAM155A	-0.641511	3.15707e-07	3.27112e-05
BPHL	-0.640746	0.00011112	0.00186824
PLAU	-0.640063	4.60693e-07	4.28167e-05
NEDD4L	-0.639516	1.86986e-07	2.23855e-05
TRIP12	-0.636269	0.000179209	0.0026508
EPS8L2	-0.633436	1.3281e-05	0.000409685
MRPL19	-0.633394	0.000294916	0.00378341
ALG13	-0.631565	2.08332e-06	0.000116574
MAML2	-0.629514	5.16781e-07	4.64352e-05
EPT1	-0.628335	4.42722e-07	4.16832e-05
IL17RD	-0.62583	3.07503e-06	0.00014964
CAB39L	-0.62577	5.20146e-06	0.000211328
ESYT2	-0.625662	4.61203e-06	0.000195447
SMARCA4	-0.623759	9.39174e-08	1.43078e-05
ELL2	-0.623682	4.69871e-07	4.34269e-05
PCYOX1	-0.623487	5.89506e-07	4.96722e-05
LINC00621	-0.622936	2.55189e-07	2.83391e-05
USP12	-0.62258	3.71219e-06	0.000167992
THNSL1	-0.621965	1.10822e-05	0.00035712
TGFB1I1	-0.621779	3.63938e-06	0.000166619
DCAF6	-0.621665	4.71268e-07	4.34269e-05
ENTPD3	-0.620132	4.21567e-07	4.03939e-05
CASC5	-0.619462	1.85433e-05	0.000527667
MFSD6	-0.618908	0.000179736	0.0026508
OSGEPL1	-0.617462	2.35759e-06	0.000128276
BAIAP2L1	-0.616978	1.08751e-06	7.57235e-05
RMDN1	-0.614645	1.23556e-06	8.30932e-05
AGL	-0.614204	3.37304e-05	0.000791368
CTGF	-0.613546	4.09109e-07	3.93744e-05
SLC25A43	-0.612706	1.7233e-05	0.000502386
MYO6	-0.611293	2.78117e-06	0.000142024
TMED10	-0.611147	6.351e-07	5.18984e-05
SP5	-0.608359	1.96415e-05	0.000543685
ZNF654	-0.607705	2.84926e-06	0.000143825
GPR56	-0.607567	4.96842e-07	4.52064e-05
DDX60L	-0.60512	4.97246e-06	0.000206668
CTD-2124B8.2	-0.604233	5.60591e-06	0.000222593
RAB5B	-0.603236	9.0073e-07	6.52351e-05
RP11-305O6.3	-0.602867	2.23885e-05	0.000596339
DSC2	-0.602585	9.73312e-05	0.00170114
TOX2	-0.602361	1.4926e-05	0.000450172
GFPT1	-0.601267	2.22075e-07	2.57168e-05
INPP5F	-0.600737	9.20073e-05	0.00162855
POU3F2	-0.599561	0.00073805	0.00733812
FAM169A	-0.599515	3.16095e-06	0.000151775
MCM6	-0.598235	5.1597e-06	0.000210428
METTL10	-0.59787	1.20534e-05	0.000382161
NPHP3	-0.597066	2.76496e-05	0.000690601
IGF2BP3	-0.594906	9.26363e-07	6.64251e-05
SPRYD7	-0.593588	3.00911e-05	0.000728884
SLC26A2	-0.593277	4.77034e-06	0.000200976
LOC101928076	-0.593258	7.79221e-06	0.000278324
ERBB3	-0.592763	0.000127036	0.0020499
SNX30	-0.589755	6.76304e-06	0.000252942
CTNNB1	-0.589616	0.000177449	0.00263196
KBTBD7	-0.589426	0.00231246	0.017056
SH3TC2	-0.587559	0.000289564	0.00373833
TYMSOS	-0.587187	7.52111e-05	0.00141153
CXorf38	-0.587001	3.77053e-05	0.000858579
WDR66	-0.586559	0.00235947	0.0173084
PLXNA2	-0.586355	9.78193e-05	0.00170829
PPIF	0.585866	9.00423e-07	6.52351e-05
LOC100130987	0.585945	2.45722e-05	0.000636222
NINJ2	0.587958	4.94328e-06	0.000205859
C7orf55	0.588737	3.3082e-07	3.39153e-05
NSAP11	0.591728	8.12196e-06	0.000284571
PCYOX1L	0.592448	3.81004e-06	0.000170522
GATSL2	0.592484	8.96007e-05	0.00160206
C6orf48	0.592824	3.15651e-07	3.27112e-05
SDF2L1	0.59343	7.803e-07	5.8876e-05
TTC40	0.593682	0.000242991	0.0033192
STARD10	0.594204	3.02121e-06	0.000148717
TRAPPC6A	0.594254	1.8038e-05	0.000517367
TPM3	0.594643	2.77568e-05	0.00069248
CSGALNACT1	0.596239	0.00196861	0.0151302
CDKN1B	0.597501	3.27587e-06	0.000155344
PPCDC	0.598949	7.44549e-06	0.000270524
ABCA11P	0.600488	1.96585e-05	0.000543685
SEPW1	0.601595	2.91991e-06	0.000145693
HIST1H2AC	0.602494	4.10796e-06	0.000180442
MPV17L2	0.603567	1.74577e-07	2.15469e-05
BPIFA4P	0.604157	0.000176572	0.00262434
TMEM51	0.605349	2.44901e-06	0.000132915
ICAM1	0.605433	3.32228e-05	0.000782851
LL0XNC01-116E7.2	0.606078	0.00172283	0.0136909
ID2	0.606887	6.65128e-05	0.00129877
RAB17	0.60738	0.000161367	0.00244536
NICN1	0.608186	8.82434e-07	6.43405e-05
AK5	0.608713	3.43386e-05	0.000800993
IRX5	0.608927	1.82953e-06	0.000106893
NAT2	0.609113	4.20991e-06	0.0001838
LOC102724880	0.60996	1.06711e-05	0.000349067
PNMAL1	0.610051	1.20184e-05	0.000382161
MPV17	0.610235	8.2149e-06	0.000284608
ZNF415	0.616498	4.57709e-06	0.000194347
HIST2H2BE	0.616632	7.82954e-05	0.00145535
GPRC5A	0.620513	1.45273e-07	1.9252e-05
SWI5	0.620809	1.08083e-06	7.5501e-05
TNFRSF10B	0.621415	2.52425e-06	0.000134401
LOX	0.621566	3.37786e-06	0.000157986
ENTPD1-AS1	0.624747	9.79708e-07	6.95593e-05
UBL3	0.626523	1.74935e-07	2.15469e-05
TMEM187	0.626885	2.89229e-05	0.000714169
PRSS2	0.626913	3.33577e-06	0.000157377
ST3GAL6	0.627697	3.55705e-06	0.000164042
ZNFX1	0.629378	1.09515e-06	7.57682e-05
SLC35C1	0.629646	3.07107e-06	0.00014964
LINC01356	0.632875	0.000713689	0.00713854
C4orf48	0.633401	1.0151e-07	1.49538e-05
TXNIP	0.634966	1.45717e-06	9.32303e-05
C1orf106	0.637345	9.56089e-06	0.000321992
CPEB2	0.645966	2.84296e-07	3.08039e-05
SNRNP25	0.645982	1.28568e-06	8.4882e-05
UCA1	0.646738	2.63246e-05	0.000669082
RP11-499E18.1	0.647861	9.71562e-06	0.00032518
SORCS3	0.650168	1.74756e-06	0.000104252
RPS28	0.650289	5.52899e-06	0.000220092
AADAC	0.650711	0.000333537	0.00412729
TGFB2	0.651424	1.1827e-07	1.69612e-05
RHBDL2	0.65149	5.45623e-06	0.0002184
FBXO6	0.652129	0.00168136	0.0134702
GRN	0.654986	1.6662e-06	0.000101636
SPX	0.655516	3.24675e-05	0.00077603
EMR1	0.65974	0.000594814	0.00628326
KLHL18	0.65994	1.57373e-06	9.78094e-05
TMEM150A	0.660383	1.50255e-06	9.56991e-05
ARL14	0.66153	0.000126502	0.00204586
ID3	0.663323	1.32308e-06	8.65601e-05
GALNT14	0.663621	5.24256e-07	4.65056e-05
ZNF273	0.663853	2.13903e-05	0.000577565
ZNF165	0.664528	9.1584e-05	0.00162429
OTUB2	0.66465	8.22077e-07	6.11755e-05
WFDC21P	0.665872	5.99e-07	5.00824e-05
MPP2	0.666858	1.71712e-06	0.000103003
LOC101060264	0.667726	1.44741e-05	0.000438374
SYPL2	0.668729	5.63474e-06	0.000223072
CDR2L	0.669538	1.68024e-06	0.000101636
MAGED1	0.669907	1.40044e-07	1.88363e-05
VCAN	0.67065	6.0155e-05	0.00120282
RP11-196G18.23	0.672698	8.16573e-07	6.09755e-05
RPL31	0.677077	5.86598e-07	4.96203e-05
RBPMS2	0.677602	3.18058e-07	3.27978e-05
SLC16A9	0.677701	6.86655e-06	0.00025549
CD163L1	0.677751	2.80549e-07	3.08039e-05
POMT1	0.682232	6.00892e-06	0.000234035
AIM2	0.685125	0.000108378	0.00184217
DANCR	0.68622	1.42681e-07	1.90726e-05
BIRC3	0.690757	3.71591e-06	0.000167992
C10orf35	0.693937	2.72123e-06	0.000139972
ZNHIT1	0.697667	6.86596e-07	5.40992e-05
HLA-DMB	0.699459	3.97294e-05	0.000891543
LINC01111	0.700251	2.05449e-07	2.40486e-05
HLA-DMA	0.700535	1.57633e-06	9.78094e-05
LOC100506922	0.700982	1.09301e-05	0.0003538
PALM2	0.70187	3.06073e-06	0.000149617
RNF44	0.711841	1.55832e-06	9.75303e-05
BFSP1	0.712242	2.81906e-06	0.000142633
CCNE1	0.7161	1.09446e-07	1.59064e-05
ENSA	0.716462	5.04921e-07	4.55586e-05
DUSP10	0.717792	3.11111e-07	3.26599e-05
CRADD	0.719399	5.29692e-07	4.65056e-05
RP11-539L10.3	0.719435	1.77469e-05	0.000512305
SLC3A1	0.719707	1.84058e-07	2.22669e-05
SDSL	0.720581	1.2995e-06	8.55338e-05
RELB	0.722266	5.72273e-07	4.87897e-05
TNFSF13	0.723065	0.000117934	0.00194654
FMOD	0.726596	4.5736e-05	0.000982553
RASSF2	0.730271	0.000327436	0.0040758
C5orf46	0.730538	4.88527e-08	9.70555e-06
GABARAPL1	0.730631	9.06399e-06	0.000308097
TRAF3	0.731093	1.00095e-07	1.48463e-05
LINC00886	0.732144	3.32218e-07	3.39153e-05
FAM24B	0.733081	3.64636e-08	7.74136e-06
PIR	0.735567	2.48757e-06	0.000133668
LMBR1L	0.735631	3.54025e-06	0.000163812
MYH15	0.736448	4.09249e-06	0.000180128
SEC24A	0.73985	1.68002e-06	0.000101636
TSPAN33	0.74001	2.2021e-06	0.00012134
TRIM16	0.741711	1.70757e-06	0.000102715
SNX5	0.742623	3.3715e-08	7.40538e-06
GEM	0.744529	1.11019e-07	1.60274e-05
SMCO4	0.744955	6.46907e-07	5.24673e-05
IRX3	0.750447	5.28458e-07	4.65056e-05
FANK1	0.752002	6.37788e-05	0.00126131
GLA	0.754938	1.766e-07	2.1606e-05
TCEB3-AS1	0.75803	1.51591e-07	1.96569e-05
AKR1B10	0.759107	1.09129e-06	7.57434e-05
TSPAN8	0.761558	8.84062e-08	1.37729e-05
TFPI	0.761567	7.51078e-06	0.000272176
COL27A1	0.767383	1.1438e-06	7.86054e-05
HLA-C	0.76786	7.84499e-08	1.26779e-05
HLA-B	0.768673	6.52642e-07	5.25389e-05
KBTBD8	0.770418	2.15478e-05	0.000580371
MGC12916	0.771097	3.61619e-07	3.6254e-05
NFKBIE	0.774735	5.46483e-08	1.02905e-05
MOK	0.778912	1.74005e-07	2.15469e-05
LY6G5C	0.778951	2.1975e-06	0.00012134
NEK11	0.780999	8.95758e-06	0.000305475
CD33	0.781435	1.23321e-06	8.30932e-05
SH3BGR	0.781821	7.12944e-06	0.000262119
ECM1	0.78188	1.00076e-06	7.05909e-05
LINC01207	0.786957	3.70871e-06	0.000167992
RAB15	0.794151	1.279e-08	4.19648e-06
HMOX1	0.795639	2.82292e-07	3.08039e-05
NME5	0.80109	3.04828e-06	0.000149345
NEURL1B	0.805259	3.41971e-08	7.40538e-06
CST1	0.807922	2.56554e-05	0.000658255
CTSV	0.808746	8.34559e-08	1.32885e-05
ITM2A	0.808842	7.12117e-07	5.5272e-05
ISG20	0.815563	1.83971e-07	2.22669e-05
STC1	0.815626	2.51908e-07	2.81189e-05
NEU1	0.818764	1.50873e-08	4.25857e-06
SLC16A14	0.819841	1.79934e-06	0.000106171
LOC150051	0.820004	8.88619e-05	0.00159297
CXCL8	0.821976	1.26322e-07	1.74825e-05
HTATIP2	0.822279	6.81186e-07	5.40333e-05
MAP3K7CL	0.824253	1.31182e-05	0.000406212
BEX2	0.832387	2.24323e-07	2.58389e-05
EFEMP1	0.832567	9.19004e-06	0.00031144
EGR1	0.836482	1.74334e-05	0.000505383
SERPINB7	0.83669	6.36366e-06	0.000242188
NTN4	0.837697	1.38947e-06	9.00865e-05
RP11-874J12.4	0.839365	8.18394e-06	0.000284571
EDNRB	0.839631	1.71583e-08	4.64454e-06
AVPI1	0.841663	3.12195e-07	3.26599e-05
CYP1A1	0.844257	3.46763e-08	7.43481e-06
SIPA1L2	0.846285	8.59933e-05	0.00155182
AKR1B1	0.846868	8.1521e-09	3.35107e-06
BEX5	0.84982	9.51952e-05	0.00167198
AKR1C3	0.858939	8.96474e-09	3.52966e-06
LOC101928419	0.862843	1.2307e-06	8.30932e-05
DISP2	0.87387	2.55316e-08	6.1432e-06
LOC101927841	0.874022	1.91869e-06	0.000110503
HHIP	0.880203	2.4206e-08	5.9566e-06
HIST1H4H	0.884833	1.80969e-08	4.78853e-06
LINC00623	0.888182	4.11522e-08	8.48716e-06
IFI27	0.892997	1.21984e-08	4.10552e-06
C11orf96	0.897479	1.60009e-08	4.38606e-06
EEF1A2	0.907741	1.75122e-07	2.15469e-05
HLA-DPA1	0.908036	5.74197e-06	0.000226077
COL15A1	0.915036	4.19945e-06	0.000183715
FOSL2	0.920505	4.27025e-07	4.0558e-05
OTUD1	0.926712	2.20031e-07	2.5617e-05
CITED1	0.942029	9.20786e-08	1.42426e-05
IL32	0.943303	3.36166e-07	3.40171e-05
CCL26	0.958731	3.87353e-07	3.7447e-05
IL7R	0.996605	7.11545e-08	1.19446e-05
NR4A2	1.00482	5.63702e-07	4.84404e-05
NUPR1	1.01021	4.94921e-07	4.52064e-05
GPX3	1.01696	4.26918e-08	8.64502e-06
SLC46A3	1.02324	1.48758e-08	4.25857e-06
DMBT1	1.05584	4.79808e-09	2.41634e-06
CPA3	1.06076	1.3329e-06	8.69393e-05
LINC00973	1.06892	9.1831e-09	3.53865e-06
BMP2	1.14264	7.7528e-08	1.26779e-05
TAF12	1.17388	1.53391e-08	4.25857e-06
IL6	1.18136	1.5157e-06	9.57008e-05
SSFA2	1.18901	3.75816e-09	2.15474e-06
SCG5	1.19455	9.11759e-07	6.55951e-05
SPINK1	1.21464	9.85042e-08	1.47111e-05
CLDN1	1.21757	1.87727e-07	2.23855e-05
KYNU	1.28405	2.82297e-08	6.6351e-06
C15orf48	1.30373	4.41729e-08	8.85708e-06
LY96	1.31821	7.83401e-08	1.26779e-05
HLA-DRA	1.37939	2.88126e-07	3.08879e-05
SELM	1.40262	2.80231e-09	1.83891e-06
IL24	1.40329	1.86404e-10	3.47583e-07
SPINK4	1.42188	5.30762e-09	2.49862e-06
ADTRP	1.44774	2.19491e-10	3.65621e-07
ARRDC4	1.46661	2.58686e-09	1.83891e-06
AADACP1	1.51397	8.6414e-08	1.36591e-05
CSF2RB	1.52129	6.10062e-08	1.10091e-05
HCP5	1.5339	6.62238e-09	2.86815e-06
TNFSF15	1.57312	4.73411e-10	6.40732e-07
MMP1	1.57676	1.64318e-10	3.47583e-07
PTPRR	1.6061	2.365e-08	5.88667e-06
LOC283352	1.63264	6.05822e-10	7.28837e-07
TCN1	1.66599	1.19382e-07	1.7008e-05
ANXA10	1.70665	5.58079e-10	7.10894e-07
THBS1	2.06829	1.5652e-11	8.95155e-08
