# Supplementary material for: Identification of a Hypoxia-Related Molecular Classification and Hypoxic Tumor Microenvironment Signature for Predicting the Prognosis of Patients with Triple-Negative Breast Cancer
Source: Front Oncol. 2021 Aug 19;11:700062. doi: 10.3389/fonc.2021.700062 (PMC8416750; doi:10.3389/fonc.2021.700062)
Supplement: Supplementary file 5 [file Table_4.xlsx]

## Sheet: Supplementary Table 4
geneSet	description	link	size	overlap	expect	enrichmentRatio	pValue	FDR	overlapId	userId	DB
hsa04066	HIF-1 signaling pathway	http://www.kegg.jp/kegg-bin/show_pathway?hsa04066+1026+1027+112399+1906+2026+226+3091+3098+3099+3162+3569+3939+5054+5163+5209+5211+5230+54583	95	18	1.74941	10.2892	4.4742e-14	1.33331e-11	1026;1027;112399;1906;2026;226;3091;3098;3099;3162;3569;3939;5054;5163;5209;5211;5230;54583	CDKN1B;HIF1A;HMOX1;IL6;SERPINE1;ALDOA;CDKN1A;EDN1;EGLN1;EGLN3;ENO2;HK1;HK2;LDHA;PDK1;PFKFB3;PFKL;PGK1	pathway_KEGG
hsa00010	Glycolysis / Gluconeogenesis	http://www.kegg.jp/kegg-bin/show_pathway?hsa00010+2026+226+230+2821+3098+3099+3939+5211+5223+5230+5236	45	11	0.828669	13.2743	2.88591e-10	4.3e-08	2026;226;230;2821;3098;3099;3939;5211;5223;5230;5236	ALDOA;ALDOC;ENO2;GPI;HK1;HK2;LDHA;PFKL;PGAM1;PGK1;PGM1	pathway_KEGG
hsa00500	Starch and sucrose metabolism	http://www.kegg.jp/kegg-bin/show_pathway?hsa00500+178+2632+2821+3098+3099+5167+5236	26	7	0.478787	14.6203	2.88213e-07	2.86292e-05	178;2632;2821;3098;3099;5167;5236	AGL;ENPP1;GBE1;GPI;HK1;HK2;PGM1	pathway_KEGG
hsa00051	Fructose and mannose metabolism	http://www.kegg.jp/kegg-bin/show_pathway?hsa00051+226+230+3098+3099+5209+5211	22	6	0.405127	14.8102	1.97683e-06	0.000147274	226;230;3098;3099;5209;5211	ALDOA;ALDOC;HK1;HK2;PFKFB3;PFKL	pathway_KEGG
hsa05230	Central carbon metabolism in cancer	http://www.kegg.jp/kegg-bin/show_pathway?hsa05230+3091+3098+3099+3939+5163+5211+5223+9123	61	8	1.12331	7.12183	1.3193e-05	0.000786304	3091;3098;3099;3939;5163;5211;5223;9123	HIF1A;HK1;HK2;LDHA;PDK1;PFKL;PGAM1;SLC16A3	pathway_KEGG
hsa01200	Carbon metabolism	http://www.kegg.jp/kegg-bin/show_pathway?hsa01200+2026+226+230+2821+3098+3099+5211+5223+5230	92	9	1.69417	5.31234	4.17685e-05	0.0020745	2026;226;230;2821;3098;3099;5211;5223;5230	ALDOA;ALDOC;ENO2;GPI;HK1;HK2;PFKL;PGAM1;PGK1	pathway_KEGG
hsa00030	Pentose phosphate pathway	http://www.kegg.jp/kegg-bin/show_pathway?hsa00030+226+230+2821+5211+5236	23	5	0.423542	11.8052	4.96168e-05	0.00211226	226;230;2821;5211;5236	ALDOA;ALDOC;GPI;PFKL;PGM1	pathway_KEGG
hsa01230	Biosynthesis of amino acids	http://www.kegg.jp/kegg-bin/show_pathway?hsa01230+1491+2026+226+230+5211+5223+5230	59	7	1.08648	6.44284	9.08492e-05	0.00338413	1491;2026;226;230;5211;5223;5230	ALDOA;ALDOC;CTH;ENO2;PFKL;PGAM1;PGK1	pathway_KEGG
hsa04933	AGE-RAGE signaling pathway in diabetic complications	http://www.kegg.jp/kegg-bin/show_pathway?hsa04933+1027+1906+1958+3383+3569+5054+5599+7424	97	8	1.78624	4.47867	0.000375061	0.0124187	1027;1906;1958;3383;3569;5054;5599;7424	CDKN1B;EGR1;ICAM1;IL6;MAPK8;SERPINE1;EDN1;VEGFC	pathway_KEGG
hsa00052	Galactose metabolism	http://www.kegg.jp/kegg-bin/show_pathway?hsa00052+3098+3099+5211+5236	23	4	0.423542	9.44416	0.000733277	0.0209539	3098;3099;5211;5236	HK1;HK2;PFKL;PGM1	pathway_KEGG
hsa04668	TNF signaling pathway	http://www.kegg.jp/kegg-bin/show_pathway?hsa04668+1906+330+3383+3569+5599+5606+7424+9252	108	8	1.98881	4.02251	0.000773465	0.0209539	1906;330;3383;3569;5599;5606;7424;9252	BIRC3;ICAM1;IL6;MAPK8;EDN1;MAP2K3;RPS6KA5;VEGFC	pathway_KEGG
hsa05211	Renal cell carcinoma	http://www.kegg.jp/kegg-bin/show_pathway?hsa05211+1026+112399+2034+3091+5155+54583	65	6	1.19697	5.01267	0.00115396	0.0246084	1026;112399;2034;3091;5155;54583	EPAS1;HIF1A;CDKN1A;EGLN1;EGLN3;PDGFB	pathway_KEGG
hsa00520	Amino sugar and nucleotide sugar metabolism	http://www.kegg.jp/kegg-bin/show_pathway?hsa00520+2821+3098+3099+5236	26	4	0.478787	8.35445	0.00118662	0.0246084	2821;3098;3099;5236	GPI;HK1;HK2;PGM1	pathway_KEGG
hsa05200	Pathways in cancer	http://www.kegg.jp/kegg-bin/show_pathway?hsa05200+1026+1027+10672+112399+2034+3091+3162+330+3569+3655+4312+5155+5228+54583+5599+7424+7852+898+9252	487	19	8.96804	2.11863	0.0012187	0.0246084	1026;1027;10672;112399;2034;3091;3162;330;3569;3655;4312;5155;5228;54583;5599;7424;7852;898;9252	BIRC3;CCNE1;CDKN1B;EPAS1;GNA13;HIF1A;HMOX1;IL6;ITGA6;MAPK8;MMP1;CDKN1A;CXCR4;EGLN1;EGLN3;PDGFB;PGF;RPS6KA5;VEGFC	pathway_KEGG
hsa05206	MicroRNAs in cancer	http://www.kegg.jp/kegg-bin/show_pathway?hsa05206+1026+1027+1545+1944+3162+5155+5328+898+9252	144	9	2.65174	3.394	0.00123868	0.0246084	1026;1027;1545;1944;3162;5155;5328;898;9252	CCNE1;CDKN1B;HMOX1;PLAU;CDKN1A;CYP1B1;EFNA3;PDGFB;RPS6KA5	pathway_KEGG
hsa05202	Transcriptional misregulation in cancer	http://www.kegg.jp/kegg-bin/show_pathway?hsa05202+1026+1027+1649+26471+330+3486+3569+466+5328	174	9	3.20419	2.80882	0.00451098	0.084017	1026;1027;1649;26471;330;3486;3569;466;5328	ATF1;BIRC3;CDKN1B;IGFBP3;IL6;NUPR1;PLAU;CDKN1A;DDIT3	pathway_KEGG
hsa04110	Cell cycle	http://www.kegg.jp/kegg-bin/show_pathway?hsa04110+1026+1027+1028+4172+4174+4175+898	115	7	2.11771	3.30546	0.00503778	0.0883093	1026;1027;1028;4172;4174;4175;898	CCNE1;CDKN1B;MCM6;CDKN1A;CDKN1C;MCM3;MCM5	pathway_KEGG
hsa04115	p53 signaling pathway	http://www.kegg.jp/kegg-bin/show_pathway?hsa04115+1026+3486+5054+83667+898	66	5	1.21538	4.11393	0.0070523	0.116755	1026;3486;5054;83667;898	CCNE1;IGFBP3;SERPINE1;CDKN1A;SESN2	pathway_KEGG
hsa04930	Type II diabetes mellitus	http://www.kegg.jp/kegg-bin/show_pathway?hsa04930+3098+3099+5599+8835	44	4	0.810255	4.93672	0.00836662	0.131224	3098;3099;5599;8835	MAPK8;SOCS2;HK1;HK2	pathway_KEGG
hsa00910	Nitrogen metabolism	http://www.kegg.jp/kegg-bin/show_pathway?hsa00910+760+768	10	2	0.184149	10.8608	0.0137237	0.204483	760;768	CA2;CA9	pathway_KEGG
hsa05145	Toxoplasmosis	http://www.kegg.jp/kegg-bin/show_pathway?hsa05145+10105+330+3303+3655+5599+5606	111	6	2.04405	2.93535	0.0160651	0.227972	10105;330;3303;3655;5599;5606	BIRC3;ITGA6;MAPK8;PPIF;HSPA1A;MAP2K3	pathway_KEGG
hsa04710	Circadian rhythm	http://www.kegg.jp/kegg-bin/show_pathway?hsa04710+6095+79365+8553	30	3	0.552446	5.43039	0.0171669	0.232533	6095;79365;8553	BHLHE40;BHLHE41;RORA	pathway_KEGG
hsa04216	Ferroptosis	http://www.kegg.jp/kegg-bin/show_pathway?hsa04216+2181+23657+3162	31	3	0.570861	5.25522	0.0187568	0.242612	2181;23657;3162	ACSL3;HMOX1;SLC7A11	pathway_KEGG
hsa05169	Epstein-Barr virus infection	http://www.kegg.jp/kegg-bin/show_pathway?hsa05169+1026+1027+3383+3569+4794+5599+5606+898	184	8	3.38834	2.36104	0.0195392	0.242612	1026;1027;3383;3569;4794;5599;5606;898	CCNE1;CDKN1B;ICAM1;IL6;MAPK8;NFKBIE;CDKN1A;MAP2K3	pathway_KEGG
hsa03030	DNA replication	http://www.kegg.jp/kegg-bin/show_pathway?hsa03030+4172+4174+4175	33	3	0.607691	4.93672	0.0221742	0.260892	4172;4174;4175	MCM6;MCM3;MCM5	pathway_KEGG
hsa04137	Mitophagy	http://www.kegg.jp/kegg-bin/show_pathway?hsa04137+3091+5599+664+665	59	4	1.08648	3.68162	0.0227624	0.260892	3091;5599;664;665	HIF1A;MAPK8;BNIP3;BNIP3L	pathway_KEGG
hsa05418	Fluid shear stress and atherosclerosis	http://www.kegg.jp/kegg-bin/show_pathway?hsa05418+1906+3162+3383+5155+5599+858	123	6	2.26503	2.64897	0.0253021	0.275743	1906;3162;3383;5155;5599;858	CAV2;HMOX1;ICAM1;MAPK8;EDN1;PDGFB	pathway_KEGG
hsa05020	Prion diseases	http://www.kegg.jp/kegg-bin/show_pathway?hsa05020+1958+3303+3569	35	3	0.644521	4.65462	0.0259088	0.275743	1958;3303;3569	EGR1;IL6;HSPA1A	pathway_KEGG
hsa04068	FoxO signaling pathway	http://www.kegg.jp/kegg-bin/show_pathway?hsa04068+1026+1027+114907+3569+5599+664	125	6	2.30186	2.60659	0.0271268	0.276513	1026;1027;114907;3569;5599;664	CDKN1B;IL6;MAPK8;BNIP3;CDKN1A;FBXO32	pathway_KEGG
hsa05222	Small cell lung cancer	http://www.kegg.jp/kegg-bin/show_pathway?hsa05222+1026+1027+330+3655+898	93	5	1.71258	2.91957	0.0278369	0.276513	1026;1027;330;3655;898	BIRC3;CCNE1;CDKN1B;ITGA6;CDKN1A	pathway_KEGG
hsa05215	Prostate cancer	http://www.kegg.jp/kegg-bin/show_pathway?hsa05215+1026+1027+5155+5328+898	94	5	1.731	2.88851	0.0289843	0.278623	1026;1027;5155;5328;898	CCNE1;CDKN1B;PLAU;CDKN1A;PDGFB	pathway_KEGG
hsa04010	MAPK signaling pathway	http://www.kegg.jp/kegg-bin/show_pathway?hsa04010+1649+1845+1944+3303+5155+5228+5599+5606+7424+9252	277	10	5.10092	1.96043	0.0304608	0.283666	1649;1845;1944;3303;5155;5228;5599;5606;7424;9252	MAPK8;DDIT3;DUSP3;EFNA3;HSPA1A;MAP2K3;PDGFB;PGF;RPS6KA5;VEGFC	pathway_KEGG
hsa05219	Bladder cancer	http://www.kegg.jp/kegg-bin/show_pathway?hsa05219+1026+4312+9252	38	3	0.699765	4.28715	0.0321039	0.289908	1026;4312;9252	MMP1;CDKN1A;RPS6KA5	pathway_KEGG
hsa04659	Th17 cell differentiation	http://www.kegg.jp/kegg-bin/show_pathway?hsa04659+3091+3569+4794+5599+6095	102	5	1.87832	2.66196	0.0392458	0.343977	3091;3569;4794;5599;6095	HIF1A;IL6;MAPK8;NFKBIE;RORA	pathway_KEGG
GO:0001666	response to hypoxia	http://amigo.geneontology.org/amigo/term/GO:0001666	263	28	3.96639	7.05932	2.22045e-16	8.37996e-13	283;664;665;768;947;1027;1906;1958;2034;3091;3099;3162;3383;3939;5066;5163;5228;5230;5328;5351;5352;6095;7424;7852;10397;26355;54583;112399	CDKN1B;EGR1;EPAS1;HIF1A;HMOX1;ICAM1;NDRG1;PLAU;ANG;BNIP3;BNIP3L;CA9;CD34;CXCR4;EDN1;EGLN1;EGLN3;FAM162A;HK2;LDHA;PAM;PDK1;PGF;PGK1;PLOD1;PLOD2;RORA;VEGFC	geneontology_Biological_Process
GO:0070482	response to oxygen levels	http://amigo.geneontology.org/amigo/term/GO:0070482	293	29	4.41883	6.56283	3.33067e-16	8.37996e-13	283;664;665;768;947;1026;1027;1906;1958;2034;3091;3099;3162;3383;3939;5066;5163;5228;5230;5328;5351;5352;6095;7424;7852;10397;26355;54583;112399	CDKN1B;EGR1;EPAS1;HIF1A;HMOX1;ICAM1;NDRG1;PLAU;ANG;BNIP3;BNIP3L;CA9;CD34;CDKN1A;CXCR4;EDN1;EGLN1;EGLN3;FAM162A;HK2;LDHA;PAM;PDK1;PGF;PGK1;PLOD1;PLOD2;RORA;VEGFC	geneontology_Biological_Process
GO:0036293	response to decreased oxygen levels	http://amigo.geneontology.org/amigo/term/GO:0036293	272	28	4.10212	6.82574	4.44089e-16	8.37996e-13	283;664;665;768;947;1027;1906;1958;2034;3091;3099;3162;3383;3939;5066;5163;5228;5230;5328;5351;5352;6095;7424;7852;10397;26355;54583;112399	CDKN1B;EGR1;EPAS1;HIF1A;HMOX1;ICAM1;NDRG1;PLAU;ANG;BNIP3;BNIP3L;CA9;CD34;CXCR4;EDN1;EGLN1;EGLN3;FAM162A;HK2;LDHA;PAM;PDK1;PGF;PGK1;PLOD1;PLOD2;RORA;VEGFC	geneontology_Biological_Process
GO:0016052	carbohydrate catabolic process	http://amigo.geneontology.org/amigo/term/GO:0016052	110	17	1.65895	10.2475	5.11036e-13	7.23243e-10	178;226;230;950;2026;2760;2821;3091;3098;3099;3939;5209;5211;5223;5230;5236;8987	AGL;HIF1A;SCARB2;ALDOA;ALDOC;ENO2;GM2A;GPI;HK1;HK2;LDHA;PFKFB3;PFKL;PGAM1;PGK1;PGM1;STBD1	geneontology_Biological_Process
GO:0005975	carbohydrate metabolic process	http://amigo.geneontology.org/amigo/term/GO:0005975	350	27	5.27846	5.11513	1.83198e-12	2.07417e-09	178;226;230;950;1528;2026;2632;2760;2821;3091;3098;3099;3486;3939;5155;5163;5167;5209;5211;5223;5230;5236;5507;6095;6515;8987;83667	AGL;ENPP1;HIF1A;IGFBP3;SCARB2;ALDOA;ALDOC;CYB5A;ENO2;GBE1;GM2A;GPI;HK1;HK2;LDHA;PDGFB;PDK1;PFKFB3;PFKL;PGAM1;PGK1;PGM1;PPP1R3C;RORA;SESN2;SLC2A3;STBD1	geneontology_Biological_Process
GO:0071456	cellular response to hypoxia	http://amigo.geneontology.org/amigo/term/GO:0071456	125	17	1.88517	9.01778	4.36384e-12	3.93646e-09	664;665;768;947;1906;1958;2034;3091;3162;3383;5163;5230;6095;10397;26355;54583;112399	EGR1;EPAS1;HIF1A;HMOX1;ICAM1;NDRG1;BNIP3;BNIP3L;CA9;CD34;EDN1;EGLN1;EGLN3;FAM162A;PDK1;PGK1;RORA	geneontology_Biological_Process
GO:0006090	pyruvate metabolic process	http://amigo.geneontology.org/amigo/term/GO:0006090	91	15	1.3724	10.9298	4.86755e-12	3.93646e-09	226;230;2026;2821;3091;3098;3099;3939;5163;5209;5211;5223;5230;5236;9123	HIF1A;ALDOA;ALDOC;ENO2;GPI;HK1;HK2;LDHA;PDK1;PFKFB3;PFKL;PGAM1;PGK1;PGM1;SLC16A3	geneontology_Biological_Process
GO:0006096	glycolytic process	http://amigo.geneontology.org/amigo/term/GO:0006096	63	13	0.950123	13.6824	6.83387e-12	4.2985e-09	226;230;2026;2821;3091;3098;3099;3939;5209;5211;5223;5230;5236	HIF1A;ALDOA;ALDOC;ENO2;GPI;HK1;HK2;LDHA;PFKFB3;PFKL;PGAM1;PGK1;PGM1	geneontology_Biological_Process
GO:0006757	ATP generation from ADP	http://amigo.geneontology.org/amigo/term/GO:0006757	63	13	0.950123	13.6824	6.83387e-12	4.2985e-09	226;230;2026;2821;3091;3098;3099;3939;5209;5211;5223;5230;5236	HIF1A;ALDOA;ALDOC;ENO2;GPI;HK1;HK2;LDHA;PFKFB3;PFKL;PGAM1;PGK1;PGM1	geneontology_Biological_Process
GO:0042866	pyruvate biosynthetic process	http://amigo.geneontology.org/amigo/term/GO:0042866	64	13	0.965205	13.4686	8.46567e-12	4.79242e-09	226;230;2026;2821;3091;3098;3099;3939;5209;5211;5223;5230;5236	HIF1A;ALDOA;ALDOC;ENO2;GPI;HK1;HK2;LDHA;PFKFB3;PFKL;PGAM1;PGK1;PGM1	geneontology_Biological_Process
GO:0036294	cellular response to decreased oxygen levels	http://amigo.geneontology.org/amigo/term/GO:0036294	134	17	2.0209	8.41211	1.37321e-11	7.06705e-09	664;665;768;947;1906;1958;2034;3091;3162;3383;5163;5230;6095;10397;26355;54583;112399	EGR1;EPAS1;HIF1A;HMOX1;ICAM1;NDRG1;BNIP3;BNIP3L;CA9;CD34;EDN1;EGLN1;EGLN3;FAM162A;PDK1;PGK1;RORA	geneontology_Biological_Process
GO:0006735	NADH regeneration	http://amigo.geneontology.org/amigo/term/GO:0006735	23	9	0.34687	25.9463	2.17503e-11	8.79488e-09	226;230;2026;2821;3098;3099;5211;5223;5230	ALDOA;ALDOC;ENO2;GPI;HK1;HK2;PFKL;PGAM1;PGK1	geneontology_Biological_Process
GO:0061621	canonical glycolysis	http://amigo.geneontology.org/amigo/term/GO:0061621	23	9	0.34687	25.9463	2.17503e-11	8.79488e-09	226;230;2026;2821;3098;3099;5211;5223;5230	ALDOA;ALDOC;ENO2;GPI;HK1;HK2;PFKL;PGAM1;PGK1	geneontology_Biological_Process
GO:0061718	glucose catabolic process to pyruvate	http://amigo.geneontology.org/amigo/term/GO:0061718	23	9	0.34687	25.9463	2.17503e-11	8.79488e-09	226;230;2026;2821;3098;3099;5211;5223;5230	ALDOA;ALDOC;ENO2;GPI;HK1;HK2;PFKL;PGAM1;PGK1	geneontology_Biological_Process
GO:0046031	ADP metabolic process	http://amigo.geneontology.org/amigo/term/GO:0046031	70	13	1.05569	12.3142	2.83046e-11	1.02362e-08	226;230;2026;2821;3091;3098;3099;3939;5209;5211;5223;5230;5236	HIF1A;ALDOA;ALDOC;ENO2;GPI;HK1;HK2;LDHA;PFKFB3;PFKL;PGAM1;PGK1;PGM1	geneontology_Biological_Process
GO:0016053	organic acid biosynthetic process	http://amigo.geneontology.org/amigo/term/GO:0016053	256	22	3.86082	5.69827	3.14709e-11	1.02362e-08	226;230;1491;1906;2026;2181;2821;3091;3098;3099;3638;3939;4282;5155;5209;5211;5223;5230;5236;5351;5352;51141	ACSL3;HIF1A;INSIG1;ALDOA;ALDOC;CTH;EDN1;ENO2;GPI;HK1;HK2;INSIG2;LDHA;MIF;PDGFB;PFKFB3;PFKL;PGAM1;PGK1;PGM1;PLOD1;PLOD2	geneontology_Biological_Process
GO:0046394	carboxylic acid biosynthetic process	http://amigo.geneontology.org/amigo/term/GO:0046394	256	22	3.86082	5.69827	3.14709e-11	1.02362e-08	226;230;1491;1906;2026;2181;2821;3091;3098;3099;3638;3939;4282;5155;5209;5211;5223;5230;5236;5351;5352;51141	ACSL3;HIF1A;INSIG1;ALDOA;ALDOC;CTH;EDN1;ENO2;GPI;HK1;HK2;INSIG2;LDHA;MIF;PDGFB;PFKFB3;PFKL;PGAM1;PGK1;PGM1;PLOD1;PLOD2	geneontology_Biological_Process
GO:0061615	glycolytic process through fructose-6-phosphate	http://amigo.geneontology.org/amigo/term/GO:0061615	24	9	0.361952	24.8652	3.43557e-11	1.02362e-08	226;230;2026;2821;3098;3099;5211;5223;5230	ALDOA;ALDOC;ENO2;GPI;HK1;HK2;PFKL;PGAM1;PGK1	geneontology_Biological_Process
GO:0061620	glycolytic process through glucose-6-phosphate	http://amigo.geneontology.org/amigo/term/GO:0061620	24	9	0.361952	24.8652	3.43557e-11	1.02362e-08	226;230;2026;2821;3098;3099;5211;5223;5230	ALDOA;ALDOC;ENO2;GPI;HK1;HK2;PFKL;PGAM1;PGK1	geneontology_Biological_Process
GO:0006165	nucleoside diphosphate phosphorylation	http://amigo.geneontology.org/amigo/term/GO:0006165	74	13	1.11602	11.6486	5.92624e-11	1.52493e-08	226;230;2026;2821;3091;3098;3099;3939;5209;5211;5223;5230;5236	HIF1A;ALDOA;ALDOC;ENO2;GPI;HK1;HK2;LDHA;PFKFB3;PFKL;PGAM1;PGK1;PGM1	geneontology_Biological_Process
GO:0019359	nicotinamide nucleotide biosynthetic process	http://amigo.geneontology.org/amigo/term/GO:0019359	74	13	1.11602	11.6486	5.92624e-11	1.52493e-08	226;230;2026;2821;3091;3098;3099;3939;5209;5211;5223;5230;5236	HIF1A;ALDOA;ALDOC;ENO2;GPI;HK1;HK2;LDHA;PFKFB3;PFKL;PGAM1;PGK1;PGM1	geneontology_Biological_Process
GO:0019363	pyridine nucleotide biosynthetic process	http://amigo.geneontology.org/amigo/term/GO:0019363	74	13	1.11602	11.6486	5.92624e-11	1.52493e-08	226;230;2026;2821;3091;3098;3099;3939;5209;5211;5223;5230;5236	HIF1A;ALDOA;ALDOC;ENO2;GPI;HK1;HK2;LDHA;PFKFB3;PFKL;PGAM1;PGK1;PGM1	geneontology_Biological_Process
GO:0071453	cellular response to oxygen levels	http://amigo.geneontology.org/amigo/term/GO:0071453	149	17	2.24712	7.56525	7.68468e-11	1.89143e-08	664;665;768;947;1906;1958;2034;3091;3162;3383;5163;5230;6095;10397;26355;54583;112399	EGR1;EPAS1;HIF1A;HMOX1;ICAM1;NDRG1;BNIP3;BNIP3L;CA9;CD34;EDN1;EGLN1;EGLN3;FAM162A;PDK1;PGK1;RORA	geneontology_Biological_Process
GO:0046939	nucleotide phosphorylation	http://amigo.geneontology.org/amigo/term/GO:0046939	76	13	1.14618	11.342	8.42733e-11	1.90828e-08	226;230;2026;2821;3091;3098;3099;3939;5209;5211;5223;5230;5236	HIF1A;ALDOA;ALDOC;ENO2;GPI;HK1;HK2;LDHA;PFKFB3;PFKL;PGAM1;PGK1;PGM1	geneontology_Biological_Process
GO:0072525	pyridine-containing compound biosynthetic process	http://amigo.geneontology.org/amigo/term/GO:0072525	76	13	1.14618	11.342	8.42733e-11	1.90828e-08	226;230;2026;2821;3091;3098;3099;3939;5209;5211;5223;5230;5236	HIF1A;ALDOA;ALDOC;ENO2;GPI;HK1;HK2;LDHA;PFKFB3;PFKL;PGAM1;PGK1;PGM1	geneontology_Biological_Process
GO:1901292	nucleoside phosphate catabolic process	http://amigo.geneontology.org/amigo/term/GO:1901292	113	15	1.70419	8.80184	1.20977e-10	2.63405e-08	226;230;2026;2821;3091;3098;3099;3939;5167;5209;5211;5223;5230;5236;11165	ENPP1;HIF1A;NUDT3;ALDOA;ALDOC;ENO2;GPI;HK1;HK2;LDHA;PFKFB3;PFKL;PGAM1;PGK1;PGM1	geneontology_Biological_Process
GO:0006754	ATP biosynthetic process	http://amigo.geneontology.org/amigo/term/GO:0006754	79	13	1.19142	10.9113	1.40093e-10	2.93729e-08	226;230;2026;2821;3091;3098;3099;3939;5209;5211;5223;5230;5236	HIF1A;ALDOA;ALDOC;ENO2;GPI;HK1;HK2;LDHA;PFKFB3;PFKL;PGAM1;PGK1;PGM1	geneontology_Biological_Process
GO:0009135	purine nucleoside diphosphate metabolic process	http://amigo.geneontology.org/amigo/term/GO:0009135	80	13	1.20651	10.7749	1.65126e-10	3.22338e-08	226;230;2026;2821;3091;3098;3099;3939;5209;5211;5223;5230;5236	HIF1A;ALDOA;ALDOC;ENO2;GPI;HK1;HK2;LDHA;PFKFB3;PFKL;PGAM1;PGK1;PGM1	geneontology_Biological_Process
GO:0009179	purine ribonucleoside diphosphate metabolic process	http://amigo.geneontology.org/amigo/term/GO:0009179	80	13	1.20651	10.7749	1.65126e-10	3.22338e-08	226;230;2026;2821;3091;3098;3099;3939;5209;5211;5223;5230;5236	HIF1A;ALDOA;ALDOC;ENO2;GPI;HK1;HK2;LDHA;PFKFB3;PFKL;PGAM1;PGK1;PGM1	geneontology_Biological_Process
GO:0006007	glucose catabolic process	http://amigo.geneontology.org/amigo/term/GO:0006007	28	9	0.422277	21.313	1.72386e-10	3.25292e-08	226;230;2026;2821;3098;3099;5211;5223;5230	ALDOA;ALDOC;ENO2;GPI;HK1;HK2;PFKL;PGAM1;PGK1	geneontology_Biological_Process
GO:0009185	ribonucleoside diphosphate metabolic process	http://amigo.geneontology.org/amigo/term/GO:0009185	81	13	1.22159	10.6419	1.94167e-10	3.54574e-08	226;230;2026;2821;3091;3098;3099;3939;5209;5211;5223;5230;5236	HIF1A;ALDOA;ALDOC;ENO2;GPI;HK1;HK2;LDHA;PFKFB3;PFKL;PGAM1;PGK1;PGM1	geneontology_Biological_Process
GO:0072330	monocarboxylic acid biosynthetic process	http://amigo.geneontology.org/amigo/term/GO:0072330	182	18	2.7448	6.55785	2.26353e-10	4.00432e-08	226;230;1906;2026;2181;2821;3091;3098;3099;3638;3939;4282;5209;5211;5223;5230;5236;51141	ACSL3;HIF1A;INSIG1;ALDOA;ALDOC;EDN1;ENO2;GPI;HK1;HK2;INSIG2;LDHA;MIF;PFKFB3;PFKL;PGAM1;PGK1;PGM1	geneontology_Biological_Process
GO:0019320	hexose catabolic process	http://amigo.geneontology.org/amigo/term/GO:0019320	40	10	0.603253	16.5768	2.60573e-10	4.47002e-08	226;230;2026;2821;3098;3099;5211;5223;5230;5236	ALDOA;ALDOC;ENO2;GPI;HK1;HK2;PFKL;PGAM1;PGK1;PGM1	geneontology_Biological_Process
GO:0005996	monosaccharide metabolic process	http://amigo.geneontology.org/amigo/term/GO:0005996	189	18	2.85037	6.31497	4.21951e-10	6.63607e-08	226;230;1528;2026;2821;3098;3099;3486;5163;5167;5209;5211;5223;5230;5236;6095;6515;83667	ENPP1;IGFBP3;ALDOA;ALDOC;CYB5A;ENO2;GPI;HK1;HK2;PDK1;PFKFB3;PFKL;PGAM1;PGK1;PGM1;RORA;SESN2;SLC2A3	geneontology_Biological_Process
GO:0009145	purine nucleoside triphosphate biosynthetic process	http://amigo.geneontology.org/amigo/term/GO:0009145	86	13	1.29699	10.0232	4.22007e-10	6.63607e-08	226;230;2026;2821;3091;3098;3099;3939;5209;5211;5223;5230;5236	HIF1A;ALDOA;ALDOC;ENO2;GPI;HK1;HK2;LDHA;PFKFB3;PFKL;PGAM1;PGK1;PGM1	geneontology_Biological_Process
GO:0009206	purine ribonucleoside triphosphate biosynthetic process	http://amigo.geneontology.org/amigo/term/GO:0009206	86	13	1.29699	10.0232	4.22007e-10	6.63607e-08	226;230;2026;2821;3091;3098;3099;3939;5209;5211;5223;5230;5236	HIF1A;ALDOA;ALDOC;ENO2;GPI;HK1;HK2;LDHA;PFKFB3;PFKL;PGAM1;PGK1;PGM1	geneontology_Biological_Process
GO:0006734	NADH metabolic process	http://amigo.geneontology.org/amigo/term/GO:0006734	31	9	0.467521	19.2505	4.84126e-10	7.40713e-08	226;230;2026;2821;3098;3099;5211;5223;5230	ALDOA;ALDOC;ENO2;GPI;HK1;HK2;PFKL;PGAM1;PGK1	geneontology_Biological_Process
GO:0009435	NAD biosynthetic process	http://amigo.geneontology.org/amigo/term/GO:0009435	32	9	0.482602	18.6489	6.64963e-10	9.9062e-08	226;230;2026;2821;3098;3099;5211;5223;5230	ALDOA;ALDOC;ENO2;GPI;HK1;HK2;PFKL;PGAM1;PGK1	geneontology_Biological_Process
GO:0009166	nucleotide catabolic process	http://amigo.geneontology.org/amigo/term/GO:0009166	108	14	1.62878	8.59538	7.14801e-10	1.03756e-07	226;230;2026;2821;3091;3098;3099;3939;5209;5211;5223;5230;5236;11165	HIF1A;NUDT3;ALDOA;ALDOC;ENO2;GPI;HK1;HK2;LDHA;PFKFB3;PFKL;PGAM1;PGK1;PGM1	geneontology_Biological_Process
GO:0009132	nucleoside diphosphate metabolic process	http://amigo.geneontology.org/amigo/term/GO:0009132	90	13	1.35732	9.57771	7.56639e-10	1.04472e-07	226;230;2026;2821;3091;3098;3099;3939;5209;5211;5223;5230;5236	HIF1A;ALDOA;ALDOC;ENO2;GPI;HK1;HK2;LDHA;PFKFB3;PFKL;PGAM1;PGK1;PGM1	geneontology_Biological_Process
GO:0009201	ribonucleoside triphosphate biosynthetic process	http://amigo.geneontology.org/amigo/term/GO:0009201	90	13	1.35732	9.57771	7.56639e-10	1.04472e-07	226;230;2026;2821;3091;3098;3099;3939;5209;5211;5223;5230;5236	HIF1A;ALDOA;ALDOC;ENO2;GPI;HK1;HK2;LDHA;PFKFB3;PFKL;PGAM1;PGK1;PGM1	geneontology_Biological_Process
GO:0032787	monocarboxylic acid metabolic process	http://amigo.geneontology.org/amigo/term/GO:0032787	332	23	5.007	4.59357	8.19241e-10	1.10422e-07	226;230;1545;1906;2026;2181;2821;3091;3098;3099;3638;3939;4282;5066;5163;5209;5211;5223;5230;5236;9123;51141;83667	ACSL3;HIF1A;INSIG1;ALDOA;ALDOC;CYP1B1;EDN1;ENO2;GPI;HK1;HK2;INSIG2;LDHA;MIF;PAM;PDK1;PFKFB3;PFKL;PGAM1;PGK1;PGM1;SESN2;SLC16A3	geneontology_Biological_Process
GO:0006091	generation of precursor metabolites and energy	http://amigo.geneontology.org/amigo/term/GO:0006091	333	23	5.02208	4.57978	8.68957e-10	1.14399e-07	178;226;230;664;1528;2026;2632;2745;2821;3091;3098;3099;3939;5167;5209;5211;5223;5230;5236;5507;8974;8987;10105	AGL;ENPP1;HIF1A;PPIF;ALDOA;ALDOC;BNIP3;CYB5A;ENO2;GBE1;GLRX;GPI;HK1;HK2;LDHA;P4HA2;PFKFB3;PFKL;PGAM1;PGK1;PGM1;PPP1R3C;STBD1	geneontology_Biological_Process
GO:0019674	NAD metabolic process	http://amigo.geneontology.org/amigo/term/GO:0019674	45	10	0.678659	14.7349	9.19413e-10	1.15662e-07	226;230;2026;2821;3098;3099;3939;5211;5223;5230	ALDOA;ALDOC;ENO2;GPI;HK1;HK2;LDHA;PFKL;PGAM1;PGK1	geneontology_Biological_Process
GO:0046365	monosaccharide catabolic process	http://amigo.geneontology.org/amigo/term/GO:0046365	45	10	0.678659	14.7349	9.19413e-10	1.15662e-07	226;230;2026;2821;3098;3099;5211;5223;5230;5236	ALDOA;ALDOC;ENO2;GPI;HK1;HK2;PFKL;PGAM1;PGK1;PGM1	geneontology_Biological_Process
GO:0044283	small molecule biosynthetic process	http://amigo.geneontology.org/amigo/term/GO:0044283	461	27	6.95249	3.8835	1.00688e-09	1.23912e-07	226;230;1491;1906;1958;2026;2181;2821;3091;3098;3099;3638;3939;4282;5155;5167;5209;5211;5223;5230;5236;5351;5352;11165;51141;55818;83667	ACSL3;EGR1;ENPP1;HIF1A;INSIG1;NUDT3;ALDOA;ALDOC;CTH;EDN1;ENO2;GPI;HK1;HK2;INSIG2;KDM3A;LDHA;MIF;PDGFB;PFKFB3;PFKL;PGAM1;PGK1;PGM1;PLOD1;PLOD2;SESN2	geneontology_Biological_Process
GO:0034404	nucleobase-containing small molecule biosynthetic process	http://amigo.geneontology.org/amigo/term/GO:0034404	133	15	2.00582	7.47825	1.2536e-09	1.50992e-07	226;230;2026;2821;3091;3098;3099;3939;5167;5209;5211;5223;5230;5236;11165	ENPP1;HIF1A;NUDT3;ALDOA;ALDOC;ENO2;GPI;HK1;HK2;LDHA;PFKFB3;PFKL;PGAM1;PGK1;PGM1	geneontology_Biological_Process
GO:0009108	coenzyme biosynthetic process	http://amigo.geneontology.org/amigo/term/GO:0009108	137	15	2.06614	7.25991	1.90351e-09	2.24496e-07	226;230;2026;2181;2821;3091;3098;3099;3939;5163;5209;5211;5223;5230;5236	ACSL3;HIF1A;ALDOA;ALDOC;ENO2;GPI;HK1;HK2;LDHA;PDK1;PFKFB3;PFKL;PGAM1;PGK1;PGM1	geneontology_Biological_Process
GO:0009142	nucleoside triphosphate biosynthetic process	http://amigo.geneontology.org/amigo/term/GO:0009142	97	13	1.46289	8.88653	1.96022e-09	2.26465e-07	226;230;2026;2821;3091;3098;3099;3939;5209;5211;5223;5230;5236	HIF1A;ALDOA;ALDOC;ENO2;GPI;HK1;HK2;LDHA;PFKFB3;PFKL;PGAM1;PGK1;PGM1	geneontology_Biological_Process
GO:0009127	purine nucleoside monophosphate biosynthetic process	http://amigo.geneontology.org/amigo/term/GO:0009127	98	13	1.47797	8.79585	2.23097e-09	2.47638e-07	226;230;2026;2821;3091;3098;3099;3939;5209;5211;5223;5230;5236	HIF1A;ALDOA;ALDOC;ENO2;GPI;HK1;HK2;LDHA;PFKFB3;PFKL;PGAM1;PGK1;PGM1	geneontology_Biological_Process
GO:0009168	purine ribonucleoside monophosphate biosynthetic process	http://amigo.geneontology.org/amigo/term/GO:0009168	98	13	1.47797	8.79585	2.23097e-09	2.47638e-07	226;230;2026;2821;3091;3098;3099;3939;5209;5211;5223;5230;5236	HIF1A;ALDOA;ALDOC;ENO2;GPI;HK1;HK2;LDHA;PFKFB3;PFKL;PGAM1;PGK1;PGM1	geneontology_Biological_Process
GO:0019362	pyridine nucleotide metabolic process	http://amigo.geneontology.org/amigo/term/GO:0019362	102	13	1.53829	8.45092	3.68713e-09	3.93827e-07	226;230;2026;2821;3091;3098;3099;3939;5209;5211;5223;5230;5236	HIF1A;ALDOA;ALDOC;ENO2;GPI;HK1;HK2;LDHA;PFKFB3;PFKL;PGAM1;PGK1;PGM1	geneontology_Biological_Process
GO:0046496	nicotinamide nucleotide metabolic process	http://amigo.geneontology.org/amigo/term/GO:0046496	102	13	1.53829	8.45092	3.68713e-09	3.93827e-07	226;230;2026;2821;3091;3098;3099;3939;5209;5211;5223;5230;5236	HIF1A;ALDOA;ALDOC;ENO2;GPI;HK1;HK2;LDHA;PFKFB3;PFKL;PGAM1;PGK1;PGM1	geneontology_Biological_Process
GO:0072524	pyridine-containing compound metabolic process	http://amigo.geneontology.org/amigo/term/GO:0072524	106	13	1.59862	8.13201	5.95697e-09	6.24489e-07	226;230;2026;2821;3091;3098;3099;3939;5209;5211;5223;5230;5236	HIF1A;ALDOA;ALDOC;ENO2;GPI;HK1;HK2;LDHA;PFKFB3;PFKL;PGAM1;PGK1;PGM1	geneontology_Biological_Process
GO:0046434	organophosphate catabolic process	http://amigo.geneontology.org/amigo/term/GO:0046434	149	15	2.24712	6.67522	6.13779e-09	6.31746e-07	226;230;2026;2821;3091;3098;3099;3939;5167;5209;5211;5223;5230;5236;11165	ENPP1;HIF1A;NUDT3;ALDOA;ALDOC;ENO2;GPI;HK1;HK2;LDHA;PFKFB3;PFKL;PGAM1;PGK1;PGM1	geneontology_Biological_Process
GO:0006733	oxidoreduction coenzyme metabolic process	http://amigo.geneontology.org/amigo/term/GO:0006733	107	13	1.6137	8.05601	6.69365e-09	6.64785e-07	226;230;2026;2821;3091;3098;3099;3939;5209;5211;5223;5230;5236	HIF1A;ALDOA;ALDOC;ENO2;GPI;HK1;HK2;LDHA;PFKFB3;PFKL;PGAM1;PGK1;PGM1	geneontology_Biological_Process
GO:0009156	ribonucleoside monophosphate biosynthetic process	http://amigo.geneontology.org/amigo/term/GO:0009156	107	13	1.6137	8.05601	6.69365e-09	6.64785e-07	226;230;2026;2821;3091;3098;3099;3939;5209;5211;5223;5230;5236	HIF1A;ALDOA;ALDOC;ENO2;GPI;HK1;HK2;LDHA;PFKFB3;PFKL;PGAM1;PGK1;PGM1	geneontology_Biological_Process
GO:0051188	cofactor biosynthetic process	http://amigo.geneontology.org/amigo/term/GO:0051188	175	16	2.63923	6.06237	7.59597e-09	7.28827e-07	226;230;2026;2181;2821;3091;3098;3099;3939;5163;5209;5211;5223;5230;5236;23657	ACSL3;HIF1A;ALDOA;ALDOC;ENO2;GPI;HK1;HK2;LDHA;PDK1;PFKFB3;PFKL;PGAM1;PGK1;PGM1;SLC7A11	geneontology_Biological_Process
GO:0019318	hexose metabolic process	http://amigo.geneontology.org/amigo/term/GO:0019318	175	16	2.63923	6.06237	7.59597e-09	7.28827e-07	226;230;2026;2821;3098;3099;3486;5163;5167;5209;5211;5223;5230;5236;6095;83667	ENPP1;IGFBP3;ALDOA;ALDOC;ENO2;GPI;HK1;HK2;PDK1;PFKFB3;PFKL;PGAM1;PGK1;PGM1;RORA;SESN2	geneontology_Biological_Process
GO:0046034	ATP metabolic process	http://amigo.geneontology.org/amigo/term/GO:0046034	176	16	2.65431	6.02793	8.24848e-09	7.78244e-07	226;230;2026;2821;3091;3098;3099;3303;3939;5167;5209;5211;5223;5230;5236;10105	ENPP1;HIF1A;PPIF;ALDOA;ALDOC;ENO2;GPI;HK1;HK2;HSPA1A;LDHA;PFKFB3;PFKL;PGAM1;PGK1;PGM1	geneontology_Biological_Process
GO:0006006	glucose metabolic process	http://amigo.geneontology.org/amigo/term/GO:0006006	154	15	2.32252	6.45849	9.67383e-09	8.97764e-07	226;230;2026;2821;3098;3099;3486;5163;5167;5211;5223;5230;5236;6095;83667	ENPP1;IGFBP3;ALDOA;ALDOC;ENO2;GPI;HK1;HK2;PDK1;PFKL;PGAM1;PGK1;PGM1;RORA;SESN2	geneontology_Biological_Process
GO:0009126	purine nucleoside monophosphate metabolic process	http://amigo.geneontology.org/amigo/term/GO:0009126	205	17	3.09167	5.49864	1.10703e-08	9.94742e-07	226;230;2026;2821;3091;3098;3099;3303;3939;5167;5209;5211;5223;5230;5236;10105;11165	ENPP1;HIF1A;NUDT3;PPIF;ALDOA;ALDOC;ENO2;GPI;HK1;HK2;HSPA1A;LDHA;PFKFB3;PFKL;PGAM1;PGK1;PGM1	geneontology_Biological_Process
GO:0009167	purine ribonucleoside monophosphate metabolic process	http://amigo.geneontology.org/amigo/term/GO:0009167	205	17	3.09167	5.49864	1.10703e-08	9.94742e-07	226;230;2026;2821;3091;3098;3099;3303;3939;5167;5209;5211;5223;5230;5236;10105;11165	ENPP1;HIF1A;NUDT3;PPIF;ALDOA;ALDOC;ENO2;GPI;HK1;HK2;HSPA1A;LDHA;PFKFB3;PFKL;PGAM1;PGK1;PGM1	geneontology_Biological_Process
GO:0009124	nucleoside monophosphate biosynthetic process	http://amigo.geneontology.org/amigo/term/GO:0009124	113	13	1.70419	7.62826	1.31276e-08	1.16117e-06	226;230;2026;2821;3091;3098;3099;3939;5209;5211;5223;5230;5236	HIF1A;ALDOA;ALDOC;ENO2;GPI;HK1;HK2;LDHA;PFKFB3;PFKL;PGAM1;PGK1;PGM1	geneontology_Biological_Process
GO:1901137	carbohydrate derivative biosynthetic process	http://amigo.geneontology.org/amigo/term/GO:1901137	391	23	5.8968	3.90042	1.8818e-08	1.6389e-06	226;230;2026;2181;2821;3091;3098;3099;3939;5155;5163;5209;5211;5223;5230;5236;5351;5352;6240;9452;10318;22822;283464	ACSL3;GXYLT1;HIF1A;ITM2A;PHLDA1;RRM1;ALDOA;ALDOC;ENO2;GPI;HK1;HK2;LDHA;PDGFB;PDK1;PFKFB3;PFKL;PGAM1;PGK1;PGM1;PLOD1;PLOD2;TNIP1	geneontology_Biological_Process
GO:0009152	purine ribonucleotide biosynthetic process	http://amigo.geneontology.org/amigo/term/GO:0009152	162	15	2.44317	6.13955	1.9329e-08	1.6579e-06	226;230;2026;2181;2821;3091;3098;3099;3939;5163;5209;5211;5223;5230;5236	ACSL3;HIF1A;ALDOA;ALDOC;ENO2;GPI;HK1;HK2;LDHA;PDK1;PFKFB3;PFKL;PGAM1;PGK1;PGM1	geneontology_Biological_Process
GO:0006732	coenzyme metabolic process	http://amigo.geneontology.org/amigo/term/GO:0006732	213	17	3.21232	5.29212	1.96548e-08	1.66069e-06	226;230;1528;2026;2181;2821;3091;3098;3099;3939;5163;5209;5211;5223;5230;5236;6515	ACSL3;HIF1A;ALDOA;ALDOC;CYB5A;ENO2;GPI;HK1;HK2;LDHA;PDK1;PFKFB3;PFKL;PGAM1;PGK1;PGM1;SLC2A3	geneontology_Biological_Process
GO:0009161	ribonucleoside monophosphate metabolic process	http://amigo.geneontology.org/amigo/term/GO:0009161	214	17	3.2274	5.26739	2.10776e-08	1.75471e-06	226;230;2026;2821;3091;3098;3099;3303;3939;5167;5209;5211;5223;5230;5236;10105;11165	ENPP1;HIF1A;NUDT3;PPIF;ALDOA;ALDOC;ENO2;GPI;HK1;HK2;HSPA1A;LDHA;PFKFB3;PFKL;PGAM1;PGK1;PGM1	geneontology_Biological_Process
GO:0043618	regulation of transcription from RNA polymerase II promoter in response to stress	http://amigo.geneontology.org/amigo/term/GO:0043618	63	10	0.950123	10.525	2.92029e-08	2.39591e-06	768;1649;1958;2034;3091;3162;3303;54583;83667;112399	EGR1;EPAS1;HIF1A;HMOX1;CA9;DDIT3;EGLN1;EGLN3;HSPA1A;SESN2	geneontology_Biological_Process
GO:0009205	purine ribonucleoside triphosphate metabolic process	http://amigo.geneontology.org/amigo/term/GO:0009205	195	16	2.94086	5.44059	3.57126e-08	2.88813e-06	226;230;2026;2821;3091;3098;3099;3303;3939;5167;5209;5211;5223;5230;5236;10105	ENPP1;HIF1A;PPIF;ALDOA;ALDOC;ENO2;GPI;HK1;HK2;HSPA1A;LDHA;PFKFB3;PFKL;PGAM1;PGK1;PGM1	geneontology_Biological_Process
GO:0009123	nucleoside monophosphate metabolic process	http://amigo.geneontology.org/amigo/term/GO:0009123	223	17	3.36313	5.05481	3.88452e-08	3.09722e-06	226;230;2026;2821;3091;3098;3099;3303;3939;5167;5209;5211;5223;5230;5236;10105;11165	ENPP1;HIF1A;NUDT3;PPIF;ALDOA;ALDOC;ENO2;GPI;HK1;HK2;HSPA1A;LDHA;PFKFB3;PFKL;PGAM1;PGK1;PGM1	geneontology_Biological_Process
GO:0009260	ribonucleotide biosynthetic process	http://amigo.geneontology.org/amigo/term/GO:0009260	171	15	2.57891	5.81642	4.01467e-08	3.15654e-06	226;230;2026;2181;2821;3091;3098;3099;3939;5163;5209;5211;5223;5230;5236	ACSL3;HIF1A;ALDOA;ALDOC;ENO2;GPI;HK1;HK2;LDHA;PDK1;PFKFB3;PFKL;PGAM1;PGK1;PGM1	geneontology_Biological_Process
GO:0009144	purine nucleoside triphosphate metabolic process	http://amigo.geneontology.org/amigo/term/GO:0009144	198	16	2.9861	5.35816	4.42963e-08	3.43509e-06	226;230;2026;2821;3091;3098;3099;3303;3939;5167;5209;5211;5223;5230;5236;10105	ENPP1;HIF1A;PPIF;ALDOA;ALDOC;ENO2;GPI;HK1;HK2;HSPA1A;LDHA;PFKFB3;PFKL;PGAM1;PGK1;PGM1	geneontology_Biological_Process
GO:0009199	ribonucleoside triphosphate metabolic process	http://amigo.geneontology.org/amigo/term/GO:0009199	199	16	3.00118	5.33123	4.75514e-08	3.63768e-06	226;230;2026;2821;3091;3098;3099;3303;3939;5167;5209;5211;5223;5230;5236;10105	ENPP1;HIF1A;PPIF;ALDOA;ALDOC;ENO2;GPI;HK1;HK2;HSPA1A;LDHA;PFKFB3;PFKL;PGAM1;PGK1;PGM1	geneontology_Biological_Process
GO:0046390	ribose phosphate biosynthetic process	http://amigo.geneontology.org/amigo/term/GO:0046390	176	15	2.65431	5.65118	5.90687e-08	4.45851e-06	226;230;2026;2181;2821;3091;3098;3099;3939;5163;5209;5211;5223;5230;5236	ACSL3;HIF1A;ALDOA;ALDOC;ENO2;GPI;HK1;HK2;LDHA;PDK1;PFKFB3;PFKL;PGAM1;PGK1;PGM1	geneontology_Biological_Process
GO:0043620	regulation of DNA-templated transcription in response to stress	http://amigo.geneontology.org/amigo/term/GO:0043620	68	10	1.02553	9.75106	6.22881e-08	4.63964e-06	768;1649;1958;2034;3091;3162;3303;54583;83667;112399	EGR1;EPAS1;HIF1A;HMOX1;CA9;DDIT3;EGLN1;EGLN3;HSPA1A;SESN2	geneontology_Biological_Process
GO:0009150	purine ribonucleotide metabolic process	http://amigo.geneontology.org/amigo/term/GO:0009150	320	20	4.82602	4.1442	6.47438e-08	4.75993e-06	226;230;2026;2181;2821;3091;3098;3099;3303;3939;5163;5167;5209;5211;5223;5230;5236;6095;10105;11165	ACSL3;ENPP1;HIF1A;NUDT3;PPIF;ALDOA;ALDOC;ENO2;GPI;HK1;HK2;HSPA1A;LDHA;PDK1;PFKFB3;PFKL;PGAM1;PGK1;PGM1;RORA	geneontology_Biological_Process
GO:0006164	purine nucleotide biosynthetic process	http://amigo.geneontology.org/amigo/term/GO:0006164	178	15	2.68448	5.58768	6.86784e-08	4.98447e-06	226;230;2026;2181;2821;3091;3098;3099;3939;5163;5209;5211;5223;5230;5236	ACSL3;HIF1A;ALDOA;ALDOC;ENO2;GPI;HK1;HK2;LDHA;PDK1;PFKFB3;PFKL;PGAM1;PGK1;PGM1	geneontology_Biological_Process
GO:0009259	ribonucleotide metabolic process	http://amigo.geneontology.org/amigo/term/GO:0009259	329	20	4.96175	4.03083	1.02179e-07	7.32194e-06	226;230;2026;2181;2821;3091;3098;3099;3303;3939;5163;5167;5209;5211;5223;5230;5236;6095;10105;11165	ACSL3;ENPP1;HIF1A;NUDT3;PPIF;ALDOA;ALDOC;ENO2;GPI;HK1;HK2;HSPA1A;LDHA;PDK1;PFKFB3;PFKL;PGAM1;PGK1;PGM1;RORA	geneontology_Biological_Process
GO:0009141	nucleoside triphosphate metabolic process	http://amigo.geneontology.org/amigo/term/GO:0009141	211	16	3.18216	5.02803	1.07753e-07	7.6249e-06	226;230;2026;2821;3091;3098;3099;3303;3939;5167;5209;5211;5223;5230;5236;10105	ENPP1;HIF1A;PPIF;ALDOA;ALDOC;ENO2;GPI;HK1;HK2;HSPA1A;LDHA;PFKFB3;PFKL;PGAM1;PGK1;PGM1	geneontology_Biological_Process
GO:0072522	purine-containing compound biosynthetic process	http://amigo.geneontology.org/amigo/term/GO:0072522	185	15	2.79004	5.37626	1.14561e-07	8.00653e-06	226;230;2026;2181;2821;3091;3098;3099;3939;5163;5209;5211;5223;5230;5236	ACSL3;HIF1A;ALDOA;ALDOC;ENO2;GPI;HK1;HK2;LDHA;PDK1;PFKFB3;PFKL;PGAM1;PGK1;PGM1	geneontology_Biological_Process
GO:0044262	cellular carbohydrate metabolic process	http://amigo.geneontology.org/amigo/term/GO:0044262	188	15	2.83529	5.29047	1.41622e-07	9.77712e-06	178;950;2632;3098;3099;3486;5163;5167;5209;5223;5236;5507;6095;8987;83667	AGL;ENPP1;IGFBP3;SCARB2;GBE1;HK1;HK2;PDK1;PFKFB3;PGAM1;PGM1;PPP1R3C;RORA;SESN2;STBD1	geneontology_Biological_Process
GO:0009165	nucleotide biosynthetic process	http://amigo.geneontology.org/amigo/term/GO:0009165	218	16	3.28773	4.86658	1.69155e-07	1.14911e-05	226;230;2026;2181;2821;3091;3098;3099;3939;5163;5209;5211;5223;5230;5236;6240	ACSL3;HIF1A;RRM1;ALDOA;ALDOC;ENO2;GPI;HK1;HK2;LDHA;PDK1;PFKFB3;PFKL;PGAM1;PGK1;PGM1	geneontology_Biological_Process
GO:0018126	protein hydroxylation	http://amigo.geneontology.org/amigo/term/GO:0018126	18	6	0.271464	22.1024	1.70509e-07	1.14911e-05	5033;5351;5352;8974;54583;112399	EGLN1;EGLN3;P4HA1;P4HA2;PLOD1;PLOD2	geneontology_Biological_Process
GO:1901293	nucleoside phosphate biosynthetic process	http://amigo.geneontology.org/amigo/term/GO:1901293	220	16	3.31789	4.82234	1.91781e-07	1.26433e-05	226;230;2026;2181;2821;3091;3098;3099;3939;5163;5209;5211;5223;5230;5236;6240	ACSL3;HIF1A;RRM1;ALDOA;ALDOC;ENO2;GPI;HK1;HK2;LDHA;PDK1;PFKFB3;PFKL;PGAM1;PGK1;PGM1	geneontology_Biological_Process
GO:0019693	ribose phosphate metabolic process	http://amigo.geneontology.org/amigo/term/GO:0019693	342	20	5.15781	3.87761	1.92073e-07	1.26433e-05	226;230;2026;2181;2821;3091;3098;3099;3303;3939;5163;5167;5209;5211;5223;5230;5236;6095;10105;11165	ACSL3;ENPP1;HIF1A;NUDT3;PPIF;ALDOA;ALDOC;ENO2;GPI;HK1;HK2;HSPA1A;LDHA;PDK1;PFKFB3;PFKL;PGAM1;PGK1;PGM1;RORA	geneontology_Biological_Process
GO:0006163	purine nucleotide metabolic process	http://amigo.geneontology.org/amigo/term/GO:0006163	343	20	5.17289	3.86631	2.01366e-07	1.31027e-05	226;230;2026;2181;2821;3091;3098;3099;3303;3939;5163;5167;5209;5211;5223;5230;5236;6095;10105;11165	ACSL3;ENPP1;HIF1A;NUDT3;PPIF;ALDOA;ALDOC;ENO2;GPI;HK1;HK2;HSPA1A;LDHA;PDK1;PFKFB3;PFKL;PGAM1;PGK1;PGM1;RORA	geneontology_Biological_Process
GO:0016051	carbohydrate biosynthetic process	http://amigo.geneontology.org/amigo/term/GO:0016051	142	13	2.14155	6.07038	2.04428e-07	1.31508e-05	178;226;230;2026;2632;2821;5155;5167;5223;5230;5236;5507;83667	AGL;ENPP1;ALDOA;ALDOC;ENO2;GBE1;GPI;PDGFB;PGAM1;PGK1;PGM1;PPP1R3C;SESN2	geneontology_Biological_Process
GO:0072521	purine-containing compound metabolic process	http://amigo.geneontology.org/amigo/term/GO:0072521	362	20	5.45944	3.66338	4.78031e-07	3.0406e-05	226;230;2026;2181;2821;3091;3098;3099;3303;3939;5163;5167;5209;5211;5223;5230;5236;6095;10105;11165	ACSL3;ENPP1;HIF1A;NUDT3;PPIF;ALDOA;ALDOC;ENO2;GPI;HK1;HK2;HSPA1A;LDHA;PDK1;PFKFB3;PFKL;PGAM1;PGK1;PGM1;RORA	geneontology_Biological_Process
GO:0051186	cofactor metabolic process	http://amigo.geneontology.org/amigo/term/GO:0051186	339	19	5.11257	3.71633	7.6303e-07	4.79946e-05	226;230;1528;2026;2181;2821;3091;3098;3099;3162;3939;5163;5209;5211;5223;5230;5236;6515;23657	ACSL3;HIF1A;HMOX1;ALDOA;ALDOC;CYB5A;ENO2;GPI;HK1;HK2;LDHA;PDK1;PFKFB3;PFKL;PGAM1;PGK1;PGM1;SLC2A3;SLC7A11	geneontology_Biological_Process
GO:0009117	nucleotide metabolic process	http://amigo.geneontology.org/amigo/term/GO:0009117	416	21	6.27383	3.34724	1.0603e-06	6.596e-05	226;230;2026;2181;2821;3091;3098;3099;3303;3939;5163;5167;5209;5211;5223;5230;5236;6095;6240;10105;11165	ACSL3;ENPP1;HIF1A;NUDT3;PPIF;RRM1;ALDOA;ALDOC;ENO2;GPI;HK1;HK2;HSPA1A;LDHA;PDK1;PFKFB3;PFKL;PGAM1;PGK1;PGM1;RORA	geneontology_Biological_Process
GO:0006753	nucleoside phosphate metabolic process	http://amigo.geneontology.org/amigo/term/GO:0006753	420	21	6.33415	3.31536	1.23757e-06	7.61511e-05	226;230;2026;2181;2821;3091;3098;3099;3303;3939;5163;5167;5209;5211;5223;5230;5236;6095;6240;10105;11165	ACSL3;ENPP1;HIF1A;NUDT3;PPIF;RRM1;ALDOA;ALDOC;ENO2;GPI;HK1;HK2;HSPA1A;LDHA;PDK1;PFKFB3;PFKL;PGAM1;PGK1;PGM1;RORA	geneontology_Biological_Process
GO:0055086	nucleobase-containing small molecule metabolic process	http://amigo.geneontology.org/amigo/term/GO:0055086	462	22	6.96757	3.15749	1.52097e-06	9.25828e-05	226;230;2026;2181;2745;2821;3091;3098;3099;3303;3939;5163;5167;5209;5211;5223;5230;5236;6095;6240;10105;11165	ACSL3;ENPP1;HIF1A;NUDT3;PPIF;RRM1;ALDOA;ALDOC;ENO2;GLRX;GPI;HK1;HK2;HSPA1A;LDHA;PDK1;PFKFB3;PFKL;PGAM1;PGK1;PGM1;RORA	geneontology_Biological_Process
GO:0006094	gluconeogenesis	http://amigo.geneontology.org/amigo/term/GO:0006094	60	8	0.904879	8.84096	2.93437e-06	0.000176718	226;230;2026;2821;5223;5230;5236;83667	ALDOA;ALDOC;ENO2;GPI;PGAM1;PGK1;PGM1;SESN2	geneontology_Biological_Process
GO:0061418	regulation of transcription from RNA polymerase II promoter in response to hypoxia	http://amigo.geneontology.org/amigo/term/GO:0061418	29	6	0.437358	13.7187	3.80393e-06	0.000226674	768;1958;2034;3091;54583;112399	EGR1;EPAS1;HIF1A;CA9;EGLN1;EGLN3	geneontology_Biological_Process
GO:0010035	response to inorganic substance	http://amigo.geneontology.org/amigo/term/GO:0010035	453	21	6.83184	3.07384	4.11765e-06	0.000242813	466;664;760;1027;1528;1545;1906;2821;3091;3162;3383;3569;3939;5066;5599;10105;10397;10628;23327;54583;55139	ATF1;CA2;CDKN1B;HIF1A;HMOX1;ICAM1;IL6;MAPK8;NDRG1;NEDD4L;PPIF;TXNIP;ANKZF1;BNIP3;CYB5A;CYP1B1;EDN1;EGLN1;GPI;LDHA;PAM	geneontology_Biological_Process
GO:0019319	hexose biosynthetic process	http://amigo.geneontology.org/amigo/term/GO:0019319	63	8	0.950123	8.41996	4.27511e-06	0.000249499	226;230;2026;2821;5223;5230;5236;83667	ALDOA;ALDOC;ENO2;GPI;PGAM1;PGK1;PGM1;SESN2	geneontology_Biological_Process
GO:0046364	monosaccharide biosynthetic process	http://amigo.geneontology.org/amigo/term/GO:0046364	69	8	1.04061	7.68779	8.55089e-06	0.000493945	226;230;2026;2821;5223;5230;5236;83667	ALDOA;ALDOC;ENO2;GPI;PGAM1;PGK1;PGM1;SESN2	geneontology_Biological_Process
GO:0010038	response to metal ion	http://amigo.geneontology.org/amigo/term/GO:0010038	294	16	4.43391	3.60855	8.79378e-06	0.000502844	466;664;760;1027;1528;1906;2821;3091;3162;3383;5066;5599;10105;10397;10628;23327	ATF1;CA2;CDKN1B;HIF1A;HMOX1;ICAM1;MAPK8;NDRG1;NEDD4L;PPIF;TXNIP;BNIP3;CYB5A;EDN1;GPI;PAM	geneontology_Biological_Process
GO:1901342	regulation of vasculature development	http://amigo.geneontology.org/amigo/term/GO:1901342	262	15	3.95131	3.79621	9.31274e-06	0.000527194	947;1491;1545;1944;1958;3091;3099;3162;3569;5054;5155;5228;5230;7424;54583	EGR1;HIF1A;HMOX1;IL6;SERPINE1;CD34;CTH;CYP1B1;EFNA3;EGLN1;HK2;PDGFB;PGF;PGK1;VEGFC	geneontology_Biological_Process
GO:0043619	regulation of transcription from RNA polymerase II promoter in response to oxidative stress	http://amigo.geneontology.org/amigo/term/GO:0043619	10	4	0.150813	26.5229	9.73404e-06	0.000540239	2034;3091;3162;83667	EPAS1;HIF1A;HMOX1;SESN2	geneontology_Biological_Process
GO:0019471	4-hydroxyproline metabolic process	http://amigo.geneontology.org/amigo/term/GO:0019471	10	4	0.150813	26.5229	9.73404e-06	0.000540239	5033;8974;54583;112399	EGLN1;EGLN3;P4HA1;P4HA2	geneontology_Biological_Process
GO:2001233	regulation of apoptotic signaling pathway	http://amigo.geneontology.org/amigo/term/GO:2001233	336	17	5.06732	3.35483	1.18863e-05	0.000653284	664;1491;1649;3091;3162;3303;3383;3625;3655;4282;5054;5599;5716;10105;10413;26355;51616	HIF1A;HMOX1;ICAM1;INHBB;ITGA6;MAPK8;PPIF;PSMD10;SERPINE1;TAF9B;YAP1;BNIP3;CTH;DDIT3;FAM162A;HSPA1A;MIF	geneontology_Biological_Process
GO:0048545	response to steroid hormone	http://amigo.geneontology.org/amigo/term/GO:0048545	341	17	5.14273	3.30564	1.44102e-05	0.000784387	178;760;898;1026;1364;1906;2821;3383;3569;4015;5066;6095;10413;10628;54206;55818;114907	AGL;CA2;CCNE1;ICAM1;IL6;LOX;TXNIP;YAP1;CDKN1A;CLDN4;EDN1;ERRFI1;FBXO32;GPI;KDM3A;PAM;RORA	geneontology_Biological_Process
GO:1904018	positive regulation of vasculature development	http://amigo.geneontology.org/amigo/term/GO:1904018	150	11	2.2622	4.86253	1.57839e-05	0.00085098	947;1491;1545;1958;3091;3099;3162;5054;5155;5228;7424	EGR1;HIF1A;HMOX1;SERPINE1;CD34;CTH;CYP1B1;HK2;PDGFB;PGF;VEGFC	geneontology_Biological_Process
GO:0046677	response to antibiotic	http://amigo.geneontology.org/amigo/term/GO:0046677	276	15	4.16244	3.60365	1.73223e-05	0.000925111	664;1027;1545;1906;1958;3162;3383;3399;3569;3939;5155;5999;10105;10628;55139	CDKN1B;EGR1;HMOX1;ICAM1;ID3;IL6;PPIF;TXNIP;ANKZF1;BNIP3;CYP1B1;EDN1;LDHA;PDGFB;RGS4	geneontology_Biological_Process
GO:0006979	response to oxidative stress	http://amigo.geneontology.org/amigo/term/GO:0006979	350	17	5.27846	3.22063	2.01846e-05	0.0010679	664;1545;1906;2034;3091;3162;3303;3569;3939;5163;5599;10105;10628;23657;54583;55139;83667	EPAS1;HIF1A;HMOX1;IL6;MAPK8;PPIF;TXNIP;ANKZF1;BNIP3;CYP1B1;EDN1;EGLN1;HSPA1A;LDHA;PDK1;SESN2;SLC7A11	geneontology_Biological_Process
GO:0019511	peptidyl-proline hydroxylation	http://amigo.geneontology.org/amigo/term/GO:0019511	12	4	0.180976	22.1024	2.24097e-05	0.0011656	5033;8974;54583;112399	EGLN1;EGLN3;P4HA1;P4HA2	geneontology_Biological_Process
GO:0006109	regulation of carbohydrate metabolic process	http://amigo.geneontology.org/amigo/term/GO:0006109	128	10	1.93041	5.18025	2.24431e-05	0.0011656	950;3091;3486;5155;5163;5167;5209;5223;6095;83667	ENPP1;HIF1A;IGFBP3;SCARB2;PDGFB;PDK1;PFKFB3;PGAM1;RORA;SESN2	geneontology_Biological_Process
GO:0044275	cellular carbohydrate catabolic process	http://amigo.geneontology.org/amigo/term/GO:0044275	24	5	0.361952	13.814	2.46409e-05	0.00126811	178;950;5223;5236;8987	AGL;SCARB2;PGAM1;PGM1;STBD1	geneontology_Biological_Process
GO:2001234	negative regulation of apoptotic signaling pathway	http://amigo.geneontology.org/amigo/term/GO:2001234	188	12	2.83529	4.23237	2.61349e-05	0.00133288	1491;3091;3162;3303;3383;3655;4282;5054;5716;10105;10413;51616	HIF1A;HMOX1;ICAM1;ITGA6;PPIF;PSMD10;SERPINE1;TAF9B;YAP1;CTH;HSPA1A;MIF	geneontology_Biological_Process
GO:0048514	blood vessel morphogenesis	http://amigo.geneontology.org/amigo/term/GO:0048514	473	20	7.13346	2.80369	2.73527e-05	0.00138253	283;947;1545;1906;1944;2034;3091;3099;3162;3569;4015;5054;5228;5230;6095;7424;8828;10413;10672;54583	EPAS1;GNA13;HIF1A;HMOX1;IL6;LOX;SERPINE1;YAP1;ANG;CD34;CYP1B1;EDN1;EFNA3;EGLN1;HK2;NRP2;PGF;PGK1;RORA;VEGFC	geneontology_Biological_Process
GO:0001938	positive regulation of endothelial cell proliferation	http://amigo.geneontology.org/amigo/term/GO:0001938	81	8	1.22159	6.54886	2.82357e-05	0.00141453	283;858;3091;3162;5155;5228;7424;8828	CAV2;HIF1A;HMOX1;ANG;NRP2;PDGFB;PGF;VEGFC	geneontology_Biological_Process
GO:0001525	angiogenesis	http://amigo.geneontology.org/amigo/term/GO:0001525	400	18	6.03253	2.98382	3.15867e-05	0.00156853	283;947;1545;1906;1944;2034;3091;3099;3162;3569;5054;5228;5230;6095;7424;8828;10672;54583	EPAS1;GNA13;HIF1A;HMOX1;IL6;SERPINE1;ANG;CD34;CYP1B1;EDN1;EFNA3;EGLN1;HK2;NRP2;PGF;PGK1;RORA;VEGFC	geneontology_Biological_Process
GO:0000302	response to reactive oxygen species	http://amigo.geneontology.org/amigo/term/GO:0000302	193	12	2.91069	4.12273	3.38894e-05	0.00166824	664;1545;1906;3162;3569;3939;5599;10105;10628;54583;55139;83667	HMOX1;IL6;MAPK8;PPIF;TXNIP;ANKZF1;BNIP3;CYP1B1;EDN1;EGLN1;LDHA;SESN2	geneontology_Biological_Process
GO:0010595	positive regulation of endothelial cell migration	http://amigo.geneontology.org/amigo/term/GO:0010595	84	8	1.26683	6.31497	3.68383e-05	0.00179777	1906;2821;3091;3162;5155;5606;7424;8828	HIF1A;HMOX1;EDN1;GPI;MAP2K3;NRP2;PDGFB;VEGFC	geneontology_Biological_Process
GO:0034599	cellular response to oxidative stress	http://amigo.geneontology.org/amigo/term/GO:0034599	231	13	3.48379	3.73157	4.50787e-05	0.00218112	664;1545;2034;3091;3162;3303;3569;5163;5599;10105;23657;55139;83667	EPAS1;HIF1A;HMOX1;IL6;MAPK8;PPIF;ANKZF1;BNIP3;CYP1B1;HSPA1A;PDK1;SESN2;SLC7A11	geneontology_Biological_Process
GO:0062012	regulation of small molecule metabolic process	http://amigo.geneontology.org/amigo/term/GO:0062012	269	14	4.05688	3.45093	5.37767e-05	0.00257991	1958;3091;3486;3638;5155;5163;5167;5209;5223;6095;10105;23657;51141;83667	EGR1;ENPP1;HIF1A;IGFBP3;INSIG1;PPIF;INSIG2;PDGFB;PDK1;PFKFB3;PGAM1;RORA;SESN2;SLC7A11	geneontology_Biological_Process
GO:0051156	glucose 6-phosphate metabolic process	http://amigo.geneontology.org/amigo/term/GO:0051156	15	4	0.22622	17.6819	5.9651e-05	0.00283768	2821;3098;3099;5223	GPI;HK1;HK2;PGAM1	geneontology_Biological_Process
GO:0061045	negative regulation of wound healing	http://amigo.geneontology.org/amigo/term/GO:0061045	67	7	1.01045	6.92762	6.3043e-05	0.00297405	947;1026;1027;1906;5054;5155;5328	CDKN1B;PLAU;SERPINE1;CD34;CDKN1A;EDN1;PDGFB	geneontology_Biological_Process
GO:0071236	cellular response to antibiotic	http://amigo.geneontology.org/amigo/term/GO:0071236	119	9	1.79468	5.01483	7.51477e-05	0.00351579	664;1027;1545;1958;3399;3569;5155;10105;55139	CDKN1B;EGR1;ID3;IL6;PPIF;ANKZF1;BNIP3;CYP1B1;PDGFB	geneontology_Biological_Process
GO:0015711	organic anion transport	http://amigo.geneontology.org/amigo/term/GO:0015711	246	13	3.71	3.50404	8.59285e-05	0.00398723	760;768;950;1906;2181;4282;4794;5999;6515;6535;9123;23657;28234	ACSL3;CA2;NFKBIE;SCARB2;CA9;EDN1;MIF;RGS4;SLC16A3;SLC2A3;SLC6A8;SLC7A11;SLCO1B3	geneontology_Biological_Process
GO:0008637	apoptotic mitochondrial changes	http://amigo.geneontology.org/amigo/term/GO:0008637	95	8	1.43273	5.58376	8.9317e-05	0.00411076	664;665;3099;3303;5599;5716;10105;26355	MAPK8;PPIF;PSMD10;BNIP3;BNIP3L;FAM162A;HK2;HSPA1A	geneontology_Biological_Process
GO:0001935	endothelial cell proliferation	http://amigo.geneontology.org/amigo/term/GO:0001935	122	9	1.83992	4.89151	9.11943e-05	0.00416331	283;858;947;3091;3162;5155;5228;7424;8828	CAV2;HIF1A;HMOX1;ANG;CD34;NRP2;PDGFB;PGF;VEGFC	geneontology_Biological_Process
GO:0050900	leukocyte migration	http://amigo.geneontology.org/amigo/term/GO:0050900	357	16	5.38403	2.97175	9.35902e-05	0.00423851	947;1906;3162;3383;3569;3655;3897;4282;4312;5054;5155;5228;7424;7852;9123;23657	HMOX1;ICAM1;IL6;ITGA6;L1CAM;MMP1;SERPINE1;CD34;CXCR4;EDN1;MIF;PDGFB;PGF;SLC16A3;SLC7A11;VEGFC	geneontology_Biological_Process
GO:0044282	small molecule catabolic process	http://amigo.geneontology.org/amigo/term/GO:0044282	249	13	3.75525	3.46182	9.71474e-05	0.00436469	226;230;1491;2026;2821;3098;3099;5211;5223;5230;5236;11165;83667	NUDT3;ALDOA;ALDOC;CTH;ENO2;GPI;HK1;HK2;PFKL;PGAM1;PGK1;PGM1;SESN2	geneontology_Biological_Process
GO:0001558	regulation of cell growth	http://amigo.geneontology.org/amigo/term/GO:0001558	321	15	4.8411	3.09847	9.84653e-05	0.00438907	1026;1027;1808;1906;3303;3486;3897;5167;5716;5999;6695;8835;23327;51616;83667	CDKN1B;ENPP1;IGFBP3;L1CAM;NEDD4L;PSMD10;SOCS2;TAF9B;CDKN1A;DPYSL2;EDN1;HSPA1A;RGS4;SESN2;SPOCK1	geneontology_Biological_Process
GO:0006820	anion transport	http://amigo.geneontology.org/amigo/term/GO:0006820	322	15	4.85619	3.08884	0.000101947	0.00450875	760;768;950;1364;1906;2181;4282;4794;5167;5999;6515;6535;9123;23657;28234	ACSL3;CA2;ENPP1;NFKBIE;SCARB2;CA9;CLDN4;EDN1;MIF;RGS4;SLC16A3;SLC2A3;SLC6A8;SLC7A11;SLCO1B3	geneontology_Biological_Process
GO:0000271	polysaccharide biosynthetic process	http://amigo.geneontology.org/amigo/term/GO:0000271	51	6	0.769147	7.80085	0.000109724	0.00481508	178;2632;5155;5167;5236;5507	AGL;ENPP1;GBE1;PDGFB;PGM1;PPP1R3C	geneontology_Biological_Process
GO:1903035	negative regulation of response to wounding	http://amigo.geneontology.org/amigo/term/GO:1903035	75	7	1.1311	6.18867	0.000130116	0.00566605	947;1026;1027;1906;5054;5155;5328	CDKN1B;PLAU;SERPINE1;CD34;CDKN1A;EDN1;PDGFB	geneontology_Biological_Process
GO:0009636	response to toxic substance	http://amigo.geneontology.org/amigo/term/GO:0009636	408	17	6.15318	2.7628	0.000136629	0.00590426	664;1026;1545;1906;1958;3162;3383;3569;3939;5155;5999;10105;10628;23657;26471;55139;83667	EGR1;HMOX1;ICAM1;IL6;NUPR1;PPIF;TXNIP;ANKZF1;BNIP3;CDKN1A;CYP1B1;EDN1;LDHA;PDGFB;RGS4;SESN2;SLC7A11	geneontology_Biological_Process
GO:0016049	cell growth	http://amigo.geneontology.org/amigo/term/GO:0016049	371	16	5.59517	2.85961	0.000146347	0.00627631	1026;1027;1808;1906;3303;3486;3897;5167;5716;5999;6695;8828;8835;23327;51616;83667	CDKN1B;ENPP1;IGFBP3;L1CAM;NEDD4L;PSMD10;SOCS2;TAF9B;CDKN1A;DPYSL2;EDN1;HSPA1A;NRP2;RGS4;SESN2;SPOCK1	geneontology_Biological_Process
GO:0005976	polysaccharide metabolic process	http://amigo.geneontology.org/amigo/term/GO:0005976	77	7	1.16126	6.02793	0.000153736	0.00654359	178;2632;5155;5167;5236;5507;8987	AGL;ENPP1;GBE1;PDGFB;PGM1;PPP1R3C;STBD1	geneontology_Biological_Process
GO:0002274	myeloid leukocyte activation	http://amigo.geneontology.org/amigo/term/GO:0002274	499	19	7.52558	2.52472	0.000176888	0.00747284	178;226;230;966;2040;2760;2821;3162;3303;3569;4282;5211;5223;5236;5328;6095;6515;8987;10397	AGL;HMOX1;IL6;NDRG1;PLAU;ALDOA;ALDOC;CD59;GM2A;GPI;HSPA1A;MIF;PFKL;PGAM1;PGM1;RORA;SLC2A3;STBD1;STOM	geneontology_Biological_Process
GO:0019748	secondary metabolic process	http://amigo.geneontology.org/amigo/term/GO:0019748	36	5	0.542928	9.20933	0.000188896	0.00792103	1491;1545;5066;5223;23657	CTH;CYP1B1;PAM;PGAM1;SLC7A11	geneontology_Biological_Process
GO:0050673	epithelial cell proliferation	http://amigo.geneontology.org/amigo/term/GO:0050673	303	14	4.56964	3.0637	0.000190561	0.00793207	283;858;947;1027;1028;3091;3162;3486;5155;5228;7424;8828;10413;54206	CAV2;CDKN1B;HIF1A;HMOX1;IGFBP3;YAP1;ANG;CD34;CDKN1C;ERRFI1;NRP2;PDGFB;PGF;VEGFC	geneontology_Biological_Process
GO:0007623	circadian rhythm	http://amigo.geneontology.org/amigo/term/GO:0007623	165	10	2.48842	4.01862	0.000191961	0.00793207	1364;1958;3399;4783;5054;5599;6095;7071;8553;79365	EGR1;ID3;MAPK8;SERPINE1;BHLHE40;BHLHE41;CLDN4;KLF10;NFIL3;RORA	geneontology_Biological_Process
GO:0097327	response to antineoplastic agent	http://amigo.geneontology.org/amigo/term/GO:0097327	80	7	1.20651	5.80188	0.000195573	0.00802275	1906;1958;3162;3383;5155;54206;114907	EGR1;HMOX1;ICAM1;EDN1;ERRFI1;FBXO32;PDGFB	geneontology_Biological_Process
GO:1901605	alpha-amino acid metabolic process	http://amigo.geneontology.org/amigo/term/GO:1901605	135	9	2.03598	4.42048	0.000197936	0.00806126	1491;5033;5351;5352;6535;8974;23657;54583;112399	CTH;EGLN1;EGLN3;P4HA1;P4HA2;PLOD1;PLOD2;SLC6A8;SLC7A11	geneontology_Biological_Process
GO:0002446	neutrophil mediated immunity	http://amigo.geneontology.org/amigo/term/GO:0002446	382	16	5.76106	2.77726	0.000204478	0.00825815	178;226;230;966;2040;2760;2821;3303;3569;4282;5211;5223;5236;5328;6515;8987	AGL;IL6;PLAU;ALDOA;ALDOC;CD59;GM2A;GPI;HSPA1A;MIF;PFKL;PGAM1;PGM1;SLC2A3;STBD1;STOM	geneontology_Biological_Process
GO:0001936	regulation of endothelial cell proliferation	http://amigo.geneontology.org/amigo/term/GO:0001936	107	8	1.6137	4.95755	0.000205688	0.00825815	283;858;3091;3162;5155;5228;7424;8828	CAV2;HIF1A;HMOX1;ANG;NRP2;PDGFB;PGF;VEGFC	geneontology_Biological_Process
GO:0006575	cellular modified amino acid metabolic process	http://amigo.geneontology.org/amigo/term/GO:0006575	108	8	1.62878	4.91164	0.000219345	0.00874444	5033;5351;5352;6535;8974;23657;54583;112399	EGLN1;EGLN3;P4HA1;P4HA2;PLOD1;PLOD2;SLC6A8;SLC7A11	geneontology_Biological_Process
GO:0045765	regulation of angiogenesis	http://amigo.geneontology.org/amigo/term/GO:0045765	235	12	3.54411	3.3859	0.000222894	0.00882378	947;1545;1944;3091;3099;3162;3569;5054;5228;5230;7424;54583	HIF1A;HMOX1;IL6;SERPINE1;CD34;CYP1B1;EFNA3;EGLN1;HK2;PGF;PGK1;VEGFC	geneontology_Biological_Process
GO:0010821	regulation of mitochondrion organization	http://amigo.geneontology.org/amigo/term/GO:0010821	138	9	2.08122	4.32438	0.000233576	0.00918244	664;665;3091;3099;3303;5599;5716;10105;26355	HIF1A;MAPK8;PPIF;PSMD10;BNIP3;BNIP3L;FAM162A;HK2;HSPA1A	geneontology_Biological_Process
GO:0002444	myeloid leukocyte mediated immunity	http://amigo.geneontology.org/amigo/term/GO:0002444	428	17	6.45481	2.6337	0.000241668	0.00943505	178;226;230;966;2040;2760;2821;3162;3303;3569;4282;5211;5223;5236;5328;6515;8987	AGL;HMOX1;IL6;PLAU;ALDOA;ALDOC;CD59;GM2A;GPI;HSPA1A;MIF;PFKL;PGAM1;PGM1;SLC2A3;STBD1;STOM	geneontology_Biological_Process
GO:1901654	response to ketone	http://amigo.geneontology.org/amigo/term/GO:1901654	170	10	2.56382	3.90042	0.000244694	0.00944577	768;1026;1364;1906;2821;3383;10413;10628;54206;114907	ICAM1;TXNIP;YAP1;CA9;CDKN1A;CLDN4;EDN1;ERRFI1;FBXO32;GPI	geneontology_Biological_Process
GO:0045599	negative regulation of fat cell differentiation	http://amigo.geneontology.org/amigo/term/GO:0045599	38	5	0.57309	8.72463	0.000245476	0.00944577	1649;3569;3638;5167;6095	ENPP1;IL6;INSIG1;DDIT3;RORA	geneontology_Biological_Process
GO:0090407	organophosphate biosynthetic process	http://amigo.geneontology.org/amigo/term/GO:0090407	429	17	6.46989	2.62756	0.000248398	0.00944577	226;230;2026;2181;2821;3091;3098;3099;3939;5155;5163;5209;5211;5223;5230;5236;6240	ACSL3;HIF1A;RRM1;ALDOA;ALDOC;ENO2;GPI;HK1;HK2;LDHA;PDGFB;PDK1;PFKFB3;PFKL;PGAM1;PGK1;PGM1	geneontology_Biological_Process
GO:0046902	regulation of mitochondrial membrane permeability	http://amigo.geneontology.org/amigo/term/GO:0046902	59	6	0.889798	6.7431	0.000248617	0.00944577	664;665;3099;3303;5599;10105	MAPK8;PPIF;BNIP3;BNIP3L;HK2;HSPA1A	geneontology_Biological_Process
GO:0072593	reactive oxygen species metabolic process	http://amigo.geneontology.org/amigo/term/GO:0072593	205	11	3.09167	3.55795	0.000267399	0.0100828	664;947;1026;1545;1906;3091;3099;3383;5155;6095;83667	HIF1A;ICAM1;BNIP3;CD34;CDKN1A;CYP1B1;EDN1;HK2;PDGFB;RORA;SESN2	geneontology_Biological_Process
GO:0043542	endothelial cell migration	http://amigo.geneontology.org/amigo/term/GO:0043542	172	10	2.59399	3.85507	0.000268946	0.0100828	1545;1906;2821;3091;3162;5155;5606;6273;7424;8828	HIF1A;HMOX1;S100A2;CYP1B1;EDN1;GPI;MAP2K3;NRP2;PDGFB;VEGFC	geneontology_Biological_Process
GO:0005978	glycogen biosynthetic process	http://amigo.geneontology.org/amigo/term/GO:0005978	39	5	0.588172	8.50092	0.000278183	0.0102259	178;2632;5167;5236;5507	AGL;ENPP1;GBE1;PGM1;PPP1R3C	geneontology_Biological_Process
GO:0009250	glucan biosynthetic process	http://amigo.geneontology.org/amigo/term/GO:0009250	39	5	0.588172	8.50092	0.000278183	0.0102259	178;2632;5167;5236;5507	AGL;ENPP1;GBE1;PGM1;PPP1R3C	geneontology_Biological_Process
GO:0018208	peptidyl-proline modification	http://amigo.geneontology.org/amigo/term/GO:0018208	39	5	0.588172	8.50092	0.000278183	0.0102259	5033;8974;10105;54583;112399	PPIF;EGLN1;EGLN3;P4HA1;P4HA2	geneontology_Biological_Process
GO:2000377	regulation of reactive oxygen species metabolic process	http://amigo.geneontology.org/amigo/term/GO:2000377	142	9	2.14155	4.20257	0.000289246	0.010564	664;947;1026;1545;1906;3091;3099;3383;5155	HIF1A;ICAM1;BNIP3;CD34;CDKN1A;CYP1B1;EDN1;HK2;PDGFB	geneontology_Biological_Process
GO:0006270	DNA replication initiation	http://amigo.geneontology.org/amigo/term/GO:0006270	22	4	0.331789	12.0559	0.000294421	0.0106841	898;4172;4174;4175	CCNE1;MCM6;MCM3;MCM5	geneontology_Biological_Process
GO:0051090	regulation of DNA-binding transcription factor activity	http://amigo.geneontology.org/amigo/term/GO:0051090	355	15	5.35387	2.80171	0.00029633	0.0106849	1491;1545;1649;1906;3162;3303;3383;3399;3569;4794;5716;7804;8553;9252;54583	HMOX1;ICAM1;ID3;IL6;NFKBIE;PSMD10;BHLHE40;CTH;CYP1B1;DDIT3;EDN1;EGLN1;HSPA1A;LRP8;RPS6KA5	geneontology_Biological_Process
GO:0030855	epithelial cell differentiation	http://amigo.geneontology.org/amigo/term/GO:0030855	478	18	7.20887	2.49692	0.000302857	0.0108511	230;947;1026;1027;1028;1824;2355;3091;3383;3399;5054;5155;5230;8609;10413;10628;23657;54206	CDKN1B;DSC2;FOSL2;HIF1A;ICAM1;ID3;SERPINE1;TXNIP;YAP1;ALDOC;CD34;CDKN1A;CDKN1C;ERRFI1;KLF7;PDGFB;PGK1;SLC7A11	geneontology_Biological_Process
GO:0043062	extracellular structure organization	http://amigo.geneontology.org/amigo/term/GO:0043062	320	14	4.82602	2.90094	0.000333779	0.0118838	947;1294;1545;2181;3383;3655;3936;4015;4312;5033;5054;5155;5351;5352	ACSL3;ICAM1;ITGA6;LOX;MMP1;SERPINE1;CD34;COL7A1;CYP1B1;LCP1;P4HA1;PDGFB;PLOD1;PLOD2	geneontology_Biological_Process
GO:1904031	positive regulation of cyclin-dependent protein kinase activity	http://amigo.geneontology.org/amigo/term/GO:1904031	23	4	0.34687	11.5317	0.000352247	0.0124264	1026;1027;5155;5716	CDKN1B;PSMD10;CDKN1A;PDGFB	geneontology_Biological_Process
GO:0030199	collagen fibril organization	http://amigo.geneontology.org/amigo/term/GO:0030199	41	5	0.618334	8.08624	0.000353411	0.0124264	1545;4015;5033;5351;5352	LOX;CYP1B1;P4HA1;PLOD1;PLOD2	geneontology_Biological_Process
GO:0005977	glycogen metabolic process	http://amigo.geneontology.org/amigo/term/GO:0005977	63	6	0.950123	6.31497	0.000356808	0.0124684	178;2632;5167;5236;5507;8987	AGL;ENPP1;GBE1;PGM1;PPP1R3C;STBD1	geneontology_Biological_Process
GO:0046700	heterocycle catabolic process	http://amigo.geneontology.org/amigo/term/GO:0046700	443	17	6.68103	2.54452	0.000361295	0.0125478	226;230;2026;2821;3091;3098;3099;3162;3303;3939;5167;5209;5211;5223;5230;5236;11165	ENPP1;HIF1A;HMOX1;NUDT3;ALDOA;ALDOC;ENO2;GPI;HK1;HK2;HSPA1A;LDHA;PFKFB3;PFKL;PGAM1;PGK1;PGM1	geneontology_Biological_Process
GO:0042060	wound healing	http://amigo.geneontology.org/amigo/term/GO:0042060	444	17	6.69611	2.53879	0.000370839	0.0127232	947;966;1026;1027;1906;3091;3162;3569;3936;4015;5054;5155;5328;10413;10672;23657;30846	CDKN1B;GNA13;HIF1A;HMOX1;IL6;LOX;PLAU;SERPINE1;YAP1;CD34;CD59;CDKN1A;EDN1;EHD2;LCP1;PDGFB;SLC7A11	geneontology_Biological_Process
GO:0044270	cellular nitrogen compound catabolic process	http://amigo.geneontology.org/amigo/term/GO:0044270	444	17	6.69611	2.53879	0.000370839	0.0127232	226;230;2026;2821;3091;3098;3099;3162;3303;3939;5167;5209;5211;5223;5230;5236;11165	ENPP1;HIF1A;HMOX1;NUDT3;ALDOA;ALDOC;ENO2;GPI;HK1;HK2;HSPA1A;LDHA;PFKFB3;PFKL;PGAM1;PGK1;PGM1	geneontology_Biological_Process
GO:0097193	intrinsic apoptotic signaling pathway	http://amigo.geneontology.org/amigo/term/GO:0097193	249	12	3.75525	3.19553	0.000378681	0.0129139	664;1026;1545;1649;3091;3162;3303;4282;5163;10105;26471;51616	HIF1A;HMOX1;NUPR1;PPIF;TAF9B;BNIP3;CDKN1A;CYP1B1;DDIT3;HSPA1A;MIF;PDK1	geneontology_Biological_Process
GO:0006073	cellular glucan metabolic process	http://amigo.geneontology.org/amigo/term/GO:0006073	64	6	0.965205	6.2163	0.000388881	0.0131039	178;2632;5167;5236;5507;8987	AGL;ENPP1;GBE1;PGM1;PPP1R3C;STBD1	geneontology_Biological_Process
GO:0044042	glucan metabolic process	http://amigo.geneontology.org/amigo/term/GO:0044042	64	6	0.965205	6.2163	0.000388881	0.0131039	178;2632;5167;5236;5507;8987	AGL;ENPP1;GBE1;PGM1;PPP1R3C;STBD1	geneontology_Biological_Process
GO:0042035	regulation of cytokine biosynthetic process	http://amigo.geneontology.org/amigo/term/GO:0042035	90	7	1.35732	5.15723	0.000405737	0.013591	1958;3162;3569;3623;3625;5606;54206	EGR1;HMOX1;IL6;INHBB;ERRFI1;INHA;MAP2K3	geneontology_Biological_Process
GO:0019439	aromatic compound catabolic process	http://amigo.geneontology.org/amigo/term/GO:0019439	448	17	6.75643	2.51612	0.000411235	0.0136941	226;230;2026;2821;3091;3098;3099;3162;3303;3939;5167;5209;5211;5223;5230;5236;11165	ENPP1;HIF1A;HMOX1;NUDT3;ALDOA;ALDOC;ENO2;GPI;HK1;HK2;HSPA1A;LDHA;PFKFB3;PFKL;PGAM1;PGK1;PGM1	geneontology_Biological_Process
GO:0090559	regulation of membrane permeability	http://amigo.geneontology.org/amigo/term/GO:0090559	65	6	0.980286	6.12066	0.000423165	0.0139911	664;665;3099;3303;5599;10105	MAPK8;PPIF;BNIP3;BNIP3L;HK2;HSPA1A	geneontology_Biological_Process
GO:0042542	response to hydrogen peroxide	http://amigo.geneontology.org/amigo/term/GO:0042542	119	8	1.79468	4.45763	0.000425095	0.0139911	664;1545;3162;3569;3939;10105;10628;55139	HMOX1;IL6;PPIF;TXNIP;ANKZF1;BNIP3;CYP1B1;LDHA	geneontology_Biological_Process
GO:0048662	negative regulation of smooth muscle cell proliferation	http://amigo.geneontology.org/amigo/term/GO:0048662	43	5	0.648497	7.71014	0.000443092	0.0144654	283;1026;1027;3162;3486	CDKN1B;HMOX1;IGFBP3;ANG;CDKN1A	geneontology_Biological_Process
GO:0010634	positive regulation of epithelial cell migration	http://amigo.geneontology.org/amigo/term/GO:0010634	120	8	1.80976	4.42048	0.00044973	0.0144654	1906;2821;3091;3162;5155;5606;7424;8828	HIF1A;HMOX1;EDN1;GPI;MAP2K3;NRP2;PDGFB;VEGFC	geneontology_Biological_Process
GO:0048659	smooth muscle cell proliferation	http://amigo.geneontology.org/amigo/term/GO:0048659	120	8	1.80976	4.42048	0.00044973	0.0144654	283;1026;1027;1906;3162;3486;3569;5155	CDKN1B;HMOX1;IGFBP3;IL6;ANG;CDKN1A;EDN1;PDGFB	geneontology_Biological_Process
GO:0048660	regulation of smooth muscle cell proliferation	http://amigo.geneontology.org/amigo/term/GO:0048660	120	8	1.80976	4.42048	0.00044973	0.0144654	283;1026;1027;1906;3162;3486;3569;5155	CDKN1B;HMOX1;IGFBP3;IL6;ANG;CDKN1A;EDN1;PDGFB	geneontology_Biological_Process
GO:0043312	neutrophil degranulation	http://amigo.geneontology.org/amigo/term/GO:0043312	371	15	5.59517	2.68088	0.000472707	0.0151186	178;226;230;966;2040;2760;2821;3303;4282;5211;5223;5236;5328;6515;8987	AGL;PLAU;ALDOA;ALDOC;CD59;GM2A;GPI;HSPA1A;MIF;PFKL;PGAM1;PGM1;SLC2A3;STBD1;STOM	geneontology_Biological_Process
GO:0043299	leukocyte degranulation	http://amigo.geneontology.org/amigo/term/GO:0043299	412	16	6.2135	2.57504	0.000475619	0.0151263	178;226;230;966;2040;2760;2821;3162;3303;4282;5211;5223;5236;5328;6515;8987	AGL;HMOX1;PLAU;ALDOA;ALDOC;CD59;GM2A;GPI;HSPA1A;MIF;PFKL;PGAM1;PGM1;SLC2A3;STBD1;STOM	geneontology_Biological_Process
GO:0002283	neutrophil activation involved in immune response	http://amigo.geneontology.org/amigo/term/GO:0002283	372	15	5.61025	2.67368	0.000486226	0.0153772	178;226;230;966;2040;2760;2821;3303;4282;5211;5223;5236;5328;6515;8987	AGL;PLAU;ALDOA;ALDOC;CD59;GM2A;GPI;HSPA1A;MIF;PFKL;PGAM1;PGM1;SLC2A3;STBD1;STOM	geneontology_Biological_Process
GO:0045073	regulation of chemokine biosynthetic process	http://amigo.geneontology.org/amigo/term/GO:0045073	11	3	0.165895	18.0838	0.000507815	0.0159708	1958;3162;3569	EGR1;HMOX1;IL6	geneontology_Biological_Process
GO:0002262	myeloid cell homeostasis	http://amigo.geneontology.org/amigo/term/GO:0002262	123	8	1.855	4.31266	0.000530679	0.0165976	2034;2821;3091;3162;3303;3569;3623;23657	EPAS1;HIF1A;HMOX1;IL6;GPI;HSPA1A;INHA;SLC7A11	geneontology_Biological_Process
GO:0032722	positive regulation of chemokine production	http://amigo.geneontology.org/amigo/term/GO:0032722	45	5	0.678659	7.36747	0.000548938	0.0167975	1958;3091;3162;3569;4282	EGR1;HIF1A;HMOX1;IL6;MIF	geneontology_Biological_Process
GO:0033692	cellular polysaccharide biosynthetic process	http://amigo.geneontology.org/amigo/term/GO:0033692	45	5	0.678659	7.36747	0.000548938	0.0167975	178;2632;5167;5236;5507	AGL;ENPP1;GBE1;PGM1;PPP1R3C	geneontology_Biological_Process
GO:1904705	regulation of vascular smooth muscle cell proliferation	http://amigo.geneontology.org/amigo/term/GO:1904705	45	5	0.678659	7.36747	0.000548938	0.0167975	1026;1027;1906;3162;5155	CDKN1B;HMOX1;CDKN1A;EDN1;PDGFB	geneontology_Biological_Process
GO:1990874	vascular smooth muscle cell proliferation	http://amigo.geneontology.org/amigo/term/GO:1990874	45	5	0.678659	7.36747	0.000548938	0.0167975	1026;1027;1906;3162;5155	CDKN1B;HMOX1;CDKN1A;EDN1;PDGFB	geneontology_Biological_Process
GO:0002275	myeloid cell activation involved in immune response	http://amigo.geneontology.org/amigo/term/GO:0002275	418	16	6.30399	2.53807	0.000556924	0.0169503	178;226;230;966;2040;2760;2821;3162;3303;4282;5211;5223;5236;5328;6515;8987	AGL;HMOX1;PLAU;ALDOA;ALDOC;CD59;GM2A;GPI;HSPA1A;MIF;PFKL;PGAM1;PGM1;SLC2A3;STBD1;STOM	geneontology_Biological_Process
GO:0010573	vascular endothelial growth factor production	http://amigo.geneontology.org/amigo/term/GO:0010573	26	4	0.392114	10.2011	0.000574152	0.0172887	1545;3091;3569;6095	HIF1A;IL6;CYP1B1;RORA	geneontology_Biological_Process
GO:0010574	regulation of vascular endothelial growth factor production	http://amigo.geneontology.org/amigo/term/GO:0010574	26	4	0.392114	10.2011	0.000574152	0.0172887	1545;3091;3569;6095	HIF1A;IL6;CYP1B1;RORA	geneontology_Biological_Process
GO:0050678	regulation of epithelial cell proliferation	http://amigo.geneontology.org/amigo/term/GO:0050678	261	12	3.93622	3.04861	0.000577804	0.0173066	283;858;1027;1028;3091;3162;5155;5228;7424;8828;10413;54206	CAV2;CDKN1B;HIF1A;HMOX1;YAP1;ANG;CDKN1C;ERRFI1;NRP2;PDGFB;PGF;VEGFC	geneontology_Biological_Process
GO:0042119	neutrophil activation	http://amigo.geneontology.org/amigo/term/GO:0042119	379	15	5.71582	2.6243	0.000590482	0.0175933	178;226;230;966;2040;2760;2821;3303;4282;5211;5223;5236;5328;6515;8987	AGL;PLAU;ALDOA;ALDOC;CD59;GM2A;GPI;HSPA1A;MIF;PFKL;PGAM1;PGM1;SLC2A3;STBD1;STOM	geneontology_Biological_Process
GO:0050878	regulation of body fluid levels	http://amigo.geneontology.org/amigo/term/GO:0050878	422	16	6.36432	2.51402	0.000617531	0.0182075	947;966;1364;1906;2821;3091;3099;3569;5054;5066;5155;5328;8835;10672;23657;30846	GNA13;HIF1A;IL6;PLAU;SERPINE1;SOCS2;CD34;CD59;CLDN4;EDN1;EHD2;GPI;HK2;PAM;PDGFB;SLC7A11	geneontology_Biological_Process
GO:0034655	nucleobase-containing compound catabolic process	http://amigo.geneontology.org/amigo/term/GO:0034655	422	16	6.36432	2.51402	0.000617531	0.0182075	226;230;2026;2821;3091;3098;3099;3303;3939;5167;5209;5211;5223;5230;5236;11165	ENPP1;HIF1A;NUDT3;ALDOA;ALDOC;ENO2;GPI;HK1;HK2;HSPA1A;LDHA;PFKFB3;PFKL;PGAM1;PGK1;PGM1	geneontology_Biological_Process
GO:0044264	cellular polysaccharide metabolic process	http://amigo.geneontology.org/amigo/term/GO:0044264	70	6	1.05569	5.68347	0.000631492	0.0185227	178;2632;5167;5236;5507;8987	AGL;ENPP1;GBE1;PGM1;PPP1R3C;STBD1	geneontology_Biological_Process
GO:1901361	organic cyclic compound catabolic process	http://amigo.geneontology.org/amigo/term/GO:1901361	466	17	7.0279	2.41893	0.000643796	0.0187862	226;230;2026;2821;3091;3098;3099;3162;3303;3939;5167;5209;5211;5223;5230;5236;11165	ENPP1;HIF1A;HMOX1;NUDT3;ALDOA;ALDOC;ENO2;GPI;HK1;HK2;HSPA1A;LDHA;PFKFB3;PFKL;PGAM1;PGK1;PGM1	geneontology_Biological_Process
GO:0072109	glomerular mesangium development	http://amigo.geneontology.org/amigo/term/GO:0072109	12	3	0.180976	16.5768	0.000669617	0.0192421	947;1958;5155	EGR1;CD34;PDGFB	geneontology_Biological_Process
GO:0042033	chemokine biosynthetic process	http://amigo.geneontology.org/amigo/term/GO:0042033	12	3	0.180976	16.5768	0.000669617	0.0192421	1958;3162;3569	EGR1;HMOX1;IL6	geneontology_Biological_Process
GO:0050755	chemokine metabolic process	http://amigo.geneontology.org/amigo/term/GO:0050755	12	3	0.180976	16.5768	0.000669617	0.0192421	1958;3162;3569	EGR1;HMOX1;IL6	geneontology_Biological_Process
GO:0036230	granulocyte activation	http://amigo.geneontology.org/amigo/term/GO:0036230	385	15	5.80631	2.5834	0.000694518	0.0198569	178;226;230;966;2040;2760;2821;3303;4282;5211;5223;5236;5328;6515;8987	AGL;PLAU;ALDOA;ALDOC;CD59;GM2A;GPI;HSPA1A;MIF;PFKL;PGAM1;PGM1;SLC2A3;STBD1;STOM	geneontology_Biological_Process
GO:0042476	odontogenesis	http://amigo.geneontology.org/amigo/term/GO:0042476	99	7	1.49305	4.68839	0.000722255	0.0205461	760;947;1906;3399;3655;5054;5066	CA2;ID3;ITGA6;SERPINE1;CD34;EDN1;PAM	geneontology_Biological_Process
GO:0043433	negative regulation of DNA-binding transcription factor activity	http://amigo.geneontology.org/amigo/term/GO:0043433	129	8	1.94549	4.11207	0.000728014	0.0206064	1545;1649;3162;3399;4794;5716;8553;54583	HMOX1;ID3;NFKBIE;PSMD10;BHLHE40;CYP1B1;DDIT3;EGLN1	geneontology_Biological_Process
GO:0006112	energy reserve metabolic process	http://amigo.geneontology.org/amigo/term/GO:0006112	72	6	1.08586	5.5256	0.000734143	0.0206765	178;2632;5167;5236;5507;8987	AGL;ENPP1;GBE1;PGM1;PPP1R3C;STBD1	geneontology_Biological_Process
GO:0030195	negative regulation of blood coagulation	http://amigo.geneontology.org/amigo/term/GO:0030195	48	5	0.723903	6.907	0.000741932	0.0207925	947;1906;5054;5155;5328	PLAU;SERPINE1;CD34;EDN1;PDGFB	geneontology_Biological_Process
GO:0051384	response to glucocorticoid	http://amigo.geneontology.org/amigo/term/GO:0051384	130	8	1.96057	4.08044	0.000766006	0.0212831	178;1026;1906;3383;3569;5066;54206;114907	AGL;ICAM1;IL6;CDKN1A;EDN1;ERRFI1;FBXO32;PAM	geneontology_Biological_Process
GO:0042089	cytokine biosynthetic process	http://amigo.geneontology.org/amigo/term/GO:0042089	100	7	1.50813	4.6415	0.000766958	0.0212831	1958;3162;3569;3623;3625;5606;54206	EGR1;HMOX1;IL6;INHBB;ERRFI1;INHA;MAP2K3	geneontology_Biological_Process
GO:0033002	muscle cell proliferation	http://amigo.geneontology.org/amigo/term/GO:0033002	163	9	2.45826	3.66113	0.000792214	0.0218767	283;1026;1027;1906;3162;3486;3569;5155;10413	CDKN1B;HMOX1;IGFBP3;IL6;YAP1;ANG;CDKN1A;EDN1;PDGFB	geneontology_Biological_Process
GO:0010594	regulation of endothelial cell migration	http://amigo.geneontology.org/amigo/term/GO:0010594	131	8	1.97565	4.04929	0.00080558	0.0219013	1906;2821;3091;3162;5155;5606;7424;8828	HIF1A;HMOX1;EDN1;GPI;MAP2K3;NRP2;PDGFB;VEGFC	geneontology_Biological_Process
GO:0042107	cytokine metabolic process	http://amigo.geneontology.org/amigo/term/GO:0042107	101	7	1.52321	4.59555	0.000813825	0.0219013	1958;3162;3569;3623;3625;5606;54206	EGR1;HMOX1;IL6;INHBB;ERRFI1;INHA;MAP2K3	geneontology_Biological_Process
GO:0050819	negative regulation of coagulation	http://amigo.geneontology.org/amigo/term/GO:0050819	49	5	0.738985	6.76604	0.000816318	0.0219013	947;1906;5054;5155;5328	PLAU;SERPINE1;CD34;EDN1;PDGFB	geneontology_Biological_Process
GO:1900047	negative regulation of hemostasis	http://amigo.geneontology.org/amigo/term/GO:1900047	49	5	0.738985	6.76604	0.000816318	0.0219013	947;1906;5054;5155;5328	PLAU;SERPINE1;CD34;EDN1;PDGFB	geneontology_Biological_Process
GO:0043536	positive regulation of blood vessel endothelial cell migration	http://amigo.geneontology.org/amigo/term/GO:0043536	49	5	0.738985	6.76604	0.000816318	0.0219013	3091;3162;5155;5606;7424	HIF1A;HMOX1;MAP2K3;PDGFB;VEGFC	geneontology_Biological_Process
GO:1902686	mitochondrial outer membrane permeabilization involved in programmed cell death	http://amigo.geneontology.org/amigo/term/GO:1902686	49	5	0.738985	6.76604	0.000816318	0.0219013	664;665;3303;5599;10105	MAPK8;PPIF;BNIP3;BNIP3L;HSPA1A	geneontology_Biological_Process
GO:0036315	cellular response to sterol	http://amigo.geneontology.org/amigo/term/GO:0036315	13	3	0.196057	15.3017	0.000860905	0.0228807	3638;6095;7804	INSIG1;LRP8;RORA	geneontology_Biological_Process
GO:0006000	fructose metabolic process	http://amigo.geneontology.org/amigo/term/GO:0006000	13	3	0.196057	15.3017	0.000860905	0.0228807	226;230;5209	ALDOA;ALDOC;PFKFB3	geneontology_Biological_Process
GO:0042036	negative regulation of cytokine biosynthetic process	http://amigo.geneontology.org/amigo/term/GO:0042036	29	4	0.437358	9.14582	0.000880676	0.0232968	3569;3623;3625;54206	IL6;INHBB;ERRFI1;INHA	geneontology_Biological_Process
GO:0032963	collagen metabolic process	http://amigo.geneontology.org/amigo/term/GO:0032963	75	6	1.1311	5.30458	0.000911784	0.0239633	3091;3569;4312;5351;5352;54206	HIF1A;IL6;MMP1;ERRFI1;PLOD1;PLOD2	geneontology_Biological_Process
GO:0010675	regulation of cellular carbohydrate metabolic process	http://amigo.geneontology.org/amigo/term/GO:0010675	103	7	1.55338	4.50631	0.000914339	0.0239633	950;3486;5163;5167;5223;6095;83667	ENPP1;IGFBP3;SCARB2;PDK1;PGAM1;RORA;SESN2	geneontology_Biological_Process
GO:0009410	response to xenobiotic stimulus	http://amigo.geneontology.org/amigo/term/GO:0009410	202	10	3.04643	3.28253	0.000951531	0.0248231	1545;1906;1958;2821;3383;5155;5999;6095;54206;114907	EGR1;ICAM1;CYP1B1;EDN1;ERRFI1;FBXO32;GPI;PDGFB;RGS4;RORA	geneontology_Biological_Process
GO:0045766	positive regulation of angiogenesis	http://amigo.geneontology.org/amigo/term/GO:0045766	135	8	2.03598	3.92931	0.000980651	0.0253739	947;1545;3091;3099;3162;5054;5228;7424	HIF1A;HMOX1;SERPINE1;CD34;CYP1B1;HK2;PGF;VEGFC	geneontology_Biological_Process
GO:0035794	positive regulation of mitochondrial membrane permeability	http://amigo.geneontology.org/amigo/term/GO:0035794	51	5	0.769147	6.5007	0.000981607	0.0253739	664;665;3303;5599;10105	MAPK8;PPIF;BNIP3;BNIP3L;HSPA1A	geneontology_Biological_Process
GO:0071466	cellular response to xenobiotic stimulus	http://amigo.geneontology.org/amigo/term/GO:0071466	105	7	1.58354	4.42048	0.0010244	0.0263597	1545;1958;3383;5155;6095;54206;114907	EGR1;ICAM1;CYP1B1;ERRFI1;FBXO32;PDGFB;RORA	geneontology_Biological_Process
GO:0030198	extracellular matrix organization	http://amigo.geneontology.org/amigo/term/GO:0030198	279	12	4.20769	2.85192	0.00103712	0.0265662	1294;1545;3383;3655;3936;4015;4312;5033;5054;5155;5351;5352	ICAM1;ITGA6;LOX;MMP1;SERPINE1;COL7A1;CYP1B1;LCP1;P4HA1;PDGFB;PLOD1;PLOD2	geneontology_Biological_Process
GO:0050920	regulation of chemotaxis	http://amigo.geneontology.org/amigo/term/GO:0050920	170	9	2.56382	3.51038	0.00106803	0.0271172	1845;1906;3569;4282;5054;5155;5228;7424;7852	IL6;SERPINE1;CXCR4;DUSP3;EDN1;MIF;PDGFB;PGF;VEGFC	geneontology_Biological_Process
GO:0046686	response to cadmium ion	http://amigo.geneontology.org/amigo/term/GO:0046686	52	5	0.784229	6.37569	0.001073	0.0271172	1027;1528;2821;3162;5599	CDKN1B;HMOX1;MAPK8;CYB5A;GPI	geneontology_Biological_Process
GO:1905710	positive regulation of membrane permeability	http://amigo.geneontology.org/amigo/term/GO:1905710	52	5	0.784229	6.37569	0.001073	0.0271172	664;665;3303;5599;10105	MAPK8;PPIF;BNIP3;BNIP3L;HSPA1A	geneontology_Biological_Process
GO:0048511	rhythmic process	http://amigo.geneontology.org/amigo/term/GO:0048511	243	11	3.66476	3.00156	0.00111194	0.0279517	1364;1958;3399;4783;5054;5066;5599;6095;7071;8553;79365	EGR1;ID3;MAPK8;SERPINE1;BHLHE40;BHLHE41;CLDN4;KLF10;NFIL3;PAM;RORA	geneontology_Biological_Process
GO:1990823	response to leukemia inhibitory factor	http://amigo.geneontology.org/amigo/term/GO:1990823	78	6	1.17634	5.10055	0.00112083	0.0279517	1491;3099;3383;7424;8828;55818	ICAM1;CTH;HK2;KDM3A;NRP2;VEGFC	geneontology_Biological_Process
GO:1990830	cellular response to leukemia inhibitory factor	http://amigo.geneontology.org/amigo/term/GO:1990830	78	6	1.17634	5.10055	0.00112083	0.0279517	1491;3099;3383;7424;8828;55818	ICAM1;CTH;HK2;KDM3A;NRP2;VEGFC	geneontology_Biological_Process
GO:1902532	negative regulation of intracellular signal transduction	http://amigo.geneontology.org/amigo/term/GO:1902532	404	15	6.09285	2.4619	0.00113311	0.0281339	1649;1845;3091;3303;4282;5716;5999;6095;6690;8835;10105;10318;51616;54206;83667	HIF1A;PPIF;PSMD10;SOCS2;SPINK1;TAF9B;DDIT3;DUSP3;ERRFI1;HSPA1A;MIF;RGS4;RORA;SESN2;TNIP1	geneontology_Biological_Process
GO:0061041	regulation of wound healing	http://amigo.geneontology.org/amigo/term/GO:0061041	109	7	1.64386	4.25826	0.00127567	0.0315353	947;1026;1027;1906;5054;5155;5328	CDKN1B;PLAU;SERPINE1;CD34;CDKN1A;EDN1;PDGFB	geneontology_Biological_Process
GO:0009404	toxin metabolic process	http://amigo.geneontology.org/amigo/term/GO:0009404	15	3	0.22622	13.2614	0.00133962	0.0325476	1491;1545;5066	CTH;CYP1B1;PAM	geneontology_Biological_Process
GO:0072224	metanephric glomerulus development	http://amigo.geneontology.org/amigo/term/GO:0072224	15	3	0.22622	13.2614	0.00133962	0.0325476	947;1958;5155	EGR1;CD34;PDGFB	geneontology_Biological_Process
GO:0042474	middle ear morphogenesis	http://amigo.geneontology.org/amigo/term/GO:0042474	15	3	0.22622	13.2614	0.00133962	0.0325476	1906;3638;51141	INSIG1;EDN1;INSIG2	geneontology_Biological_Process
GO:0046835	carbohydrate phosphorylation	http://amigo.geneontology.org/amigo/term/GO:0046835	15	3	0.22622	13.2614	0.00133962	0.0325476	3098;3099;5209	HK1;HK2;PFKFB3	geneontology_Biological_Process
GO:0000079	regulation of cyclin-dependent protein serine/threonine kinase activity	http://amigo.geneontology.org/amigo/term/GO:0000079	81	6	1.22159	4.91164	0.00136483	0.0330184	898;1026;1027;1028;5155;5716	CCNE1;CDKN1B;PSMD10;CDKN1A;CDKN1C;PDGFB	geneontology_Biological_Process
GO:0016239	positive regulation of macroautophagy	http://amigo.geneontology.org/amigo/term/GO:0016239	55	5	0.829473	6.02793	0.00138518	0.0333681	664;665;3091;3162;83667	HIF1A;HMOX1;BNIP3;BNIP3L;SESN2	geneontology_Biological_Process
GO:0097237	cellular response to toxic substance	http://amigo.geneontology.org/amigo/term/GO:0097237	178	9	2.68448	3.35261	0.00147368	0.0353496	664;1545;1958;3162;3569;5155;10105;55139;83667	EGR1;HMOX1;IL6;PPIF;ANKZF1;BNIP3;CYP1B1;PDGFB;SESN2	geneontology_Biological_Process
GO:0071347	cellular response to interleukin-1	http://amigo.geneontology.org/amigo/term/GO:0071347	112	7	1.68911	4.1442	0.00149396	0.0356848	1906;1958;3091;3383;3569;6095;9252	EGR1;HIF1A;ICAM1;IL6;EDN1;RORA;RPS6KA5	geneontology_Biological_Process
GO:0034637	cellular carbohydrate biosynthetic process	http://amigo.geneontology.org/amigo/term/GO:0034637	56	5	0.844554	5.92028	0.00150275	0.035744	178;2632;5167;5236;5507	AGL;ENPP1;GBE1;PGM1;PPP1R3C	geneontology_Biological_Process
GO:0031960	response to corticosteroid	http://amigo.geneontology.org/amigo/term/GO:0031960	145	8	2.18679	3.65833	0.00155383	0.0368043	178;1026;1906;3383;3569;5066;54206;114907	AGL;ICAM1;IL6;CDKN1A;EDN1;ERRFI1;FBXO32;PAM	geneontology_Biological_Process
GO:1903146	regulation of autophagy of mitochondrion	http://amigo.geneontology.org/amigo/term/GO:1903146	34	4	0.512765	7.80085	0.00162201	0.0382592	664;665;3091;3099	HIF1A;BNIP3;BNIP3L;HK2	geneontology_Biological_Process
GO:0005980	glycogen catabolic process	http://amigo.geneontology.org/amigo/term/GO:0005980	16	3	0.241301	12.4326	0.00163062	0.0383027	178;5236;8987	AGL;PGM1;STBD1	geneontology_Biological_Process
GO:1904029	regulation of cyclin-dependent protein kinase activity	http://amigo.geneontology.org/amigo/term/GO:1904029	84	6	1.26683	4.73623	0.00164745	0.0385381	898;1026;1027;1028;5155;5716	CCNE1;CDKN1B;PSMD10;CDKN1A;CDKN1C;PDGFB	geneontology_Biological_Process
GO:0051051	negative regulation of transport	http://amigo.geneontology.org/amigo/term/GO:0051051	377	14	5.68566	2.46234	0.00165526	0.0385614	947;1906;3162;3303;3383;3623;3625;3638;5167;5211;5999;6690;10105;23327	ENPP1;HMOX1;ICAM1;INHBB;INSIG1;NEDD4L;PPIF;SPINK1;CD34;EDN1;HSPA1A;INHA;PFKL;RGS4	geneontology_Biological_Process
GO:0045936	negative regulation of phosphate metabolic process	http://amigo.geneontology.org/amigo/term/GO:0045936	420	15	6.33415	2.36811	0.00166594	0.0386512	1026;1027;1028;1845;3486;3623;5155;5167;5716;5999;6690;10105;10318;51400;54206	CDKN1B;ENPP1;IGFBP3;PPIF;PSMD10;SPINK1;CDKN1A;CDKN1C;DUSP3;ERRFI1;INHA;PDGFB;PPME1;RGS4;TNIP1	geneontology_Biological_Process
GO:0001819	positive regulation of cytokine production	http://amigo.geneontology.org/amigo/term/GO:0001819	336	13	5.06732	2.56546	0.00168674	0.0389741	330;947;1545;1649;1958;3091;3098;3162;3303;3569;4282;5054;6095	BIRC3;EGR1;HIF1A;HMOX1;IL6;SERPINE1;CD34;CYP1B1;DDIT3;HK1;HSPA1A;MIF;RORA	geneontology_Biological_Process
GO:0002685	regulation of leukocyte migration	http://amigo.geneontology.org/amigo/term/GO:0002685	147	8	2.21695	3.60855	0.00169521	0.0390104	1906;3162;3383;3569;4282;5054;5228;7424	HMOX1;ICAM1;IL6;SERPINE1;EDN1;MIF;PGF;VEGFC	geneontology_Biological_Process
GO:0010563	negative regulation of phosphorus metabolic process	http://amigo.geneontology.org/amigo/term/GO:0010563	421	15	6.34924	2.36249	0.00170525	0.0390568	1026;1027;1028;1845;3486;3623;5155;5167;5716;5999;6690;10105;10318;51400;54206	CDKN1B;ENPP1;IGFBP3;PPIF;PSMD10;SPINK1;CDKN1A;CDKN1C;DUSP3;ERRFI1;INHA;PDGFB;PPME1;RGS4;TNIP1	geneontology_Biological_Process
GO:0071407	cellular response to organic cyclic compound	http://amigo.geneontology.org/amigo/term/GO:0071407	465	16	7.01281	2.28154	0.00171562	0.0390568	898;1027;1545;1906;1958;3383;3399;3638;3655;5155;6095;7804;10413;54206;55818;114907	CCNE1;CDKN1B;EGR1;ICAM1;ID3;INSIG1;ITGA6;YAP1;CYP1B1;EDN1;ERRFI1;FBXO32;KDM3A;LRP8;PDGFB;RORA	geneontology_Biological_Process
GO:0035690	cellular response to drug	http://amigo.geneontology.org/amigo/term/GO:0035690	296	12	4.46407	2.68813	0.00171792	0.0390568	664;1545;1906;1958;3162;3383;3569;5155;10105;54206;55139;114907	EGR1;HMOX1;ICAM1;IL6;PPIF;ANKZF1;BNIP3;CYP1B1;EDN1;ERRFI1;FBXO32;PDGFB	geneontology_Biological_Process
GO:0032570	response to progesterone	http://amigo.geneontology.org/amigo/term/GO:0032570	35	4	0.527846	7.57796	0.00181006	0.040987	1364;2821;10413;10628	TXNIP;YAP1;CLDN4;GPI	geneontology_Biological_Process
GO:0015849	organic acid transport	http://amigo.geneontology.org/amigo/term/GO:0015849	184	9	2.77496	3.24329	0.00185276	0.0416007	1906;2181;4282;4794;5999;6535;9123;23657;28234	ACSL3;NFKBIE;EDN1;MIF;RGS4;SLC16A3;SLC6A8;SLC7A11;SLCO1B3	geneontology_Biological_Process
GO:0046942	carboxylic acid transport	http://amigo.geneontology.org/amigo/term/GO:0046942	184	9	2.77496	3.24329	0.00185276	0.0416007	1906;2181;4282;4794;5999;6535;9123;23657;28234	ACSL3;NFKBIE;EDN1;MIF;RGS4;SLC16A3;SLC6A8;SLC7A11;SLCO1B3	geneontology_Biological_Process
GO:0043467	regulation of generation of precursor metabolites and energy	http://amigo.geneontology.org/amigo/term/GO:0043467	86	6	1.29699	4.62608	0.00185921	0.0416007	664;3091;5167;5209;5223;10105	ENPP1;HIF1A;PPIF;BNIP3;PFKFB3;PGAM1	geneontology_Biological_Process
GO:0006809	nitric oxide biosynthetic process	http://amigo.geneontology.org/amigo/term/GO:0006809	59	5	0.889798	5.61925	0.00189964	0.0423379	947;1545;1906;3383;6095	ICAM1;CD34;CYP1B1;EDN1;RORA	geneontology_Biological_Process
GO:0007088	regulation of mitotic nuclear division	http://amigo.geneontology.org/amigo/term/GO:0007088	150	8	2.2622	3.53638	0.00192618	0.0424743	858;898;1027;1028;1906;3303;5155;23363	CAV2;CCNE1;CDKN1B;CDKN1C;EDN1;HSPA1A;OBSL1;PDGFB	geneontology_Biological_Process
GO:0000272	polysaccharide catabolic process	http://amigo.geneontology.org/amigo/term/GO:0000272	17	3	0.256382	11.7013	0.00195827	0.0424743	178;5236;8987	AGL;PGM1;STBD1	geneontology_Biological_Process
GO:0009251	glucan catabolic process	http://amigo.geneontology.org/amigo/term/GO:0009251	17	3	0.256382	11.7013	0.00195827	0.0424743	178;5236;8987	AGL;PGM1;STBD1	geneontology_Biological_Process
GO:0044247	cellular polysaccharide catabolic process	http://amigo.geneontology.org/amigo/term/GO:0044247	17	3	0.256382	11.7013	0.00195827	0.0424743	178;5236;8987	AGL;PGM1;STBD1	geneontology_Biological_Process
GO:0046716	muscle cell cellular homeostasis	http://amigo.geneontology.org/amigo/term/GO:0046716	17	3	0.256382	11.7013	0.00195827	0.0424743	226;3091;5230	HIF1A;ALDOA;PGK1	geneontology_Biological_Process
GO:1903599	positive regulation of autophagy of mitochondrion	http://amigo.geneontology.org/amigo/term/GO:1903599	17	3	0.256382	11.7013	0.00195827	0.0424743	664;3091;3099	HIF1A;BNIP3;HK2	geneontology_Biological_Process
GO:1904706	negative regulation of vascular smooth muscle cell proliferation	http://amigo.geneontology.org/amigo/term/GO:1904706	17	3	0.256382	11.7013	0.00195827	0.0424743	1026;1027;3162	CDKN1B;HMOX1;CDKN1A	geneontology_Biological_Process
GO:0002688	regulation of leukocyte chemotaxis	http://amigo.geneontology.org/amigo/term/GO:0002688	88	6	1.32716	4.52094	0.00209098	0.0447626	1906;3569;4282;5054;5228;7424	IL6;SERPINE1;EDN1;MIF;PGF;VEGFC	geneontology_Biological_Process
GO:0045185	maintenance of protein location	http://amigo.geneontology.org/amigo/term/GO:0045185	88	6	1.32716	4.52094	0.00209098	0.0447626	3098;3099;3638;4794;5716;6676	INSIG1;NFKBIE;PSMD10;HK1;HK2;SPAG4	geneontology_Biological_Process
GO:0007006	mitochondrial membrane organization	http://amigo.geneontology.org/amigo/term/GO:0007006	88	6	1.32716	4.52094	0.00209098	0.0447626	664;665;3099;3303;5599;10105	MAPK8;PPIF;BNIP3;BNIP3L;HK2;HSPA1A	geneontology_Biological_Process
GO:0040017	positive regulation of locomotion	http://amigo.geneontology.org/amigo/term/GO:0040017	430	15	6.48497	2.31304	0.00209541	0.0447626	858;1906;2821;3091;3162;3383;3569;3655;5054;5155;5228;5328;5606;7424;8828	CAV2;HIF1A;HMOX1;ICAM1;IL6;ITGA6;PLAU;SERPINE1;EDN1;GPI;MAP2K3;NRP2;PDGFB;PGF;VEGFC	geneontology_Biological_Process
GO:0050679	positive regulation of epithelial cell proliferation	http://amigo.geneontology.org/amigo/term/GO:0050679	153	8	2.30744	3.46704	0.00218132	0.0464228	283;858;3091;3162;5155;5228;7424;8828	CAV2;HIF1A;HMOX1;ANG;NRP2;PDGFB;PGF;VEGFC	geneontology_Biological_Process
GO:0001890	placenta development	http://amigo.geneontology.org/amigo/term/GO:0001890	120	7	1.80976	3.86792	0.00222006	0.0470703	283;1027;1028;2034;3091;5155;54583	CDKN1B;EPAS1;HIF1A;ANG;CDKN1C;EGLN1;PDGFB	geneontology_Biological_Process
GO:0071548	response to dexamethasone	http://amigo.geneontology.org/amigo/term/GO:0071548	37	4	0.558009	7.16834	0.00223051	0.0471154	1906;3383;54206;114907	ICAM1;EDN1;ERRFI1;FBXO32	geneontology_Biological_Process
GO:0009067	aspartate family amino acid biosynthetic process	http://amigo.geneontology.org/amigo/term/GO:0009067	18	3	0.271464	11.0512	0.00232411	0.04891	1491;5351;5352	CTH;PLOD1;PLOD2	geneontology_Biological_Process
GO:0009749	response to glucose	http://amigo.geneontology.org/amigo/term/GO:0009749	155	8	2.3376	3.42231	0.00236569	0.0491094	1027;1958;3091;3383;3939;5211;10628;83667	CDKN1B;EGR1;HIF1A;ICAM1;TXNIP;LDHA;PFKL;SESN2	geneontology_Biological_Process
GO:0046209	nitric oxide metabolic process	http://amigo.geneontology.org/amigo/term/GO:0046209	62	5	0.935042	5.34735	0.00236829	0.0491094	947;1545;1906;3383;6095	ICAM1;CD34;CYP1B1;EDN1;RORA	geneontology_Biological_Process
GO:2001057	reactive nitrogen species metabolic process	http://amigo.geneontology.org/amigo/term/GO:2001057	62	5	0.935042	5.34735	0.00236829	0.0491094	947;1545;1906;3383;6095	ICAM1;CD34;CYP1B1;EDN1;RORA	geneontology_Biological_Process
GO:0032642	regulation of chemokine production	http://amigo.geneontology.org/amigo/term/GO:0032642	62	5	0.935042	5.34735	0.00236829	0.0491094	1958;3091;3162;3569;4282	EGR1;HIF1A;HMOX1;IL6;MIF	geneontology_Biological_Process
GO:0030335	positive regulation of cell migration	http://amigo.geneontology.org/amigo/term/GO:0030335	393	14	5.92696	2.36209	0.00243257	0.0502583	1906;2821;3091;3162;3383;3569;3655;5054;5155;5228;5328;5606;7424;8828	HIF1A;HMOX1;ICAM1;IL6;ITGA6;PLAU;SERPINE1;EDN1;GPI;MAP2K3;NRP2;PDGFB;PGF;VEGFC	geneontology_Biological_Process
GO:0031952	regulation of protein autophosphorylation	http://amigo.geneontology.org/amigo/term/GO:0031952	38	4	0.57309	6.9797	0.00246405	0.0507235	5155;5167;7424;54206	ENPP1;ERRFI1;PDGFB;VEGFC	geneontology_Biological_Process
GO:2001237	negative regulation of extrinsic apoptotic signaling pathway	http://amigo.geneontology.org/amigo/term/GO:2001237	91	6	1.3724	4.3719	0.00247878	0.0508419	3162;3303;3383;3655;5054;10413	HMOX1;ICAM1;ITGA6;SERPINE1;YAP1;HSPA1A	geneontology_Biological_Process
GO:0042326	negative regulation of phosphorylation	http://amigo.geneontology.org/amigo/term/GO:0042326	354	13	5.33879	2.43501	0.00266695	0.054504	1026;1027;1028;1845;3486;3623;5167;5716;5999;6690;10105;10318;54206	CDKN1B;ENPP1;IGFBP3;PPIF;PSMD10;SPINK1;CDKN1A;CDKN1C;DUSP3;ERRFI1;INHA;RGS4;TNIP1	geneontology_Biological_Process
GO:0090199	regulation of release of cytochrome c from mitochondria	http://amigo.geneontology.org/amigo/term/GO:0090199	39	4	0.588172	6.80074	0.00271386	0.0552632	664;5716;10105;26355	PPIF;PSMD10;BNIP3;FAM162A	geneontology_Biological_Process
GO:0009746	response to hexose	http://amigo.geneontology.org/amigo/term/GO:0009746	159	8	2.39793	3.33621	0.00277103	0.0560243	1027;1958;3091;3383;3939;5211;10628;83667	CDKN1B;EGR1;HIF1A;ICAM1;TXNIP;LDHA;PFKL;SESN2	geneontology_Biological_Process
GO:0045444	fat cell differentiation	http://amigo.geneontology.org/amigo/term/GO:0045444	159	8	2.39793	3.33621	0.00277103	0.0560243	664;1649;3569;3625;3638;3655;5167;6095	ENPP1;IL6;INHBB;INSIG1;ITGA6;BNIP3;DDIT3;RORA	geneontology_Biological_Process
GO:0006520	cellular amino acid metabolic process	http://amigo.geneontology.org/amigo/term/GO:0006520	196	9	2.95594	3.04472	0.00284415	0.0572979	1491;5033;5351;5352;6535;8974;23657;54583;112399	CTH;EGLN1;EGLN3;P4HA1;P4HA2;PLOD1;PLOD2;SLC6A8;SLC7A11	geneontology_Biological_Process
GO:0010508	positive regulation of autophagy	http://amigo.geneontology.org/amigo/term/GO:0010508	94	6	1.41764	4.23237	0.00291835	0.0583774	664;665;3091;3099;3162;83667	HIF1A;HMOX1;BNIP3;BNIP3L;HK2;SESN2	geneontology_Biological_Process
GO:0030330	DNA damage response, signal transduction by p53 class mediator	http://amigo.geneontology.org/amigo/term/GO:0030330	94	6	1.41764	4.23237	0.00291835	0.0583774	1026;1027;4282;5716;10397;83667	CDKN1B;NDRG1;PSMD10;CDKN1A;MIF;SESN2	geneontology_Biological_Process
GO:0010823	negative regulation of mitochondrion organization	http://amigo.geneontology.org/amigo/term/GO:0010823	40	4	0.603253	6.63072	0.0029805	0.0592022	664;3303;5716;10105	PPIF;PSMD10;BNIP3;HSPA1A	geneontology_Biological_Process
GO:0007595	lactation	http://amigo.geneontology.org/amigo/term/GO:0007595	40	4	0.603253	6.63072	0.0029805	0.0592022	3091;3099;5066;8835	HIF1A;SOCS2;HK2;PAM	geneontology_Biological_Process
GO:0010822	positive regulation of mitochondrion organization	http://amigo.geneontology.org/amigo/term/GO:0010822	95	6	1.43273	4.18782	0.0030771	0.0609072	664;3091;3099;5599;10105;26355	HIF1A;MAPK8;PPIF;BNIP3;FAM162A;HK2	geneontology_Biological_Process
GO:0051193	regulation of cofactor metabolic process	http://amigo.geneontology.org/amigo/term/GO:0051193	66	5	0.995367	5.02327	0.0031172	0.0614375	3091;5163;5209;5223;23657	HIF1A;PDK1;PFKFB3;PGAM1;SLC7A11	geneontology_Biological_Process
GO:2000147	positive regulation of cell motility	http://amigo.geneontology.org/amigo/term/GO:2000147	404	14	6.09285	2.29777	0.0031256	0.0614375	1906;2821;3091;3162;3383;3569;3655;5054;5155;5228;5328;5606;7424;8828	HIF1A;HMOX1;ICAM1;IL6;ITGA6;PLAU;SERPINE1;EDN1;GPI;MAP2K3;NRP2;PDGFB;PGF;VEGFC	geneontology_Biological_Process
GO:0031639	plasminogen activation	http://amigo.geneontology.org/amigo/term/GO:0031639	20	3	0.301626	9.94608	0.00317604	0.0619985	5054;5230;5328	PLAU;SERPINE1;PGK1	geneontology_Biological_Process
GO:0045737	positive regulation of cyclin-dependent protein serine/threonine kinase activity	http://amigo.geneontology.org/amigo/term/GO:0045737	20	3	0.301626	9.94608	0.00317604	0.0619985	1027;5155;5716	CDKN1B;PSMD10;PDGFB	geneontology_Biological_Process
GO:0070997	neuron death	http://amigo.geneontology.org/amigo/term/GO:0070997	278	11	4.19261	2.62367	0.00321016	0.0624493	664;947;1649;1958;2821;3091;3162;23657;26355;54583;112399	EGR1;HIF1A;HMOX1;BNIP3;CD34;DDIT3;EGLN1;EGLN3;FAM162A;GPI;SLC7A11	geneontology_Biological_Process
GO:0010631	epithelial cell migration	http://amigo.geneontology.org/amigo/term/GO:0010631	239	10	3.60444	2.77436	0.00330333	0.063823	1545;1906;2821;3091;3162;5155;5606;6273;7424;8828	HIF1A;HMOX1;S100A2;CYP1B1;EDN1;GPI;MAP2K3;NRP2;PDGFB;VEGFC	geneontology_Biological_Process
GO:0010876	lipid localization	http://amigo.geneontology.org/amigo/term/GO:0010876	239	10	3.60444	2.77436	0.00330333	0.063823	950;1906;2181;2760;3569;4282;5167;7436;28234;51454	ACSL3;ENPP1;GULP1;IL6;SCARB2;EDN1;GM2A;MIF;SLCO1B3;VLDLR	geneontology_Biological_Process
GO:0030193	regulation of blood coagulation	http://amigo.geneontology.org/amigo/term/GO:0030193	67	5	1.01045	4.9483	0.00332836	0.063987	947;1906;5054;5155;5328	PLAU;SERPINE1;CD34;EDN1;PDGFB	geneontology_Biological_Process
GO:1903034	regulation of response to wounding	http://amigo.geneontology.org/amigo/term/GO:1903034	129	7	1.94549	3.59806	0.00333442	0.063987	947;1026;1027;1906;5054;5155;5328	CDKN1B;PLAU;SERPINE1;CD34;CDKN1A;EDN1;PDGFB	geneontology_Biological_Process
GO:0034284	response to monosaccharide	http://amigo.geneontology.org/amigo/term/GO:0034284	164	8	2.47334	3.2345	0.0033519	0.0641051	1027;1958;3091;3383;3939;5211;10628;83667	CDKN1B;EGR1;HIF1A;ICAM1;TXNIP;LDHA;PFKL;SESN2	geneontology_Biological_Process
GO:0006631	fatty acid metabolic process	http://amigo.geneontology.org/amigo/term/GO:0006631	201	9	3.03135	2.96898	0.00336441	0.0641276	1545;1906;2181;3638;4282;5066;5163;51141;83667	ACSL3;INSIG1;CYP1B1;EDN1;INSIG2;MIF;PAM;PDK1;SESN2	geneontology_Biological_Process
GO:0090132	epithelium migration	http://amigo.geneontology.org/amigo/term/GO:0090132	240	10	3.61952	2.7628	0.00340325	0.0646504	1545;1906;2821;3091;3162;5155;5606;6273;7424;8828	HIF1A;HMOX1;S100A2;CYP1B1;EDN1;GPI;MAP2K3;NRP2;PDGFB;VEGFC	geneontology_Biological_Process
GO:0048872	homeostasis of number of cells	http://amigo.geneontology.org/amigo/term/GO:0048872	202	9	3.04643	2.95428	0.00347692	0.065829	2034;2821;3091;3162;3303;3569;3623;4282;23657	EPAS1;HIF1A;HMOX1;IL6;GPI;HSPA1A;INHA;MIF;SLC7A11	geneontology_Biological_Process
GO:1900046	regulation of hemostasis	http://amigo.geneontology.org/amigo/term/GO:1900046	68	5	1.02553	4.87553	0.00354963	0.0669816	947;1906;5054;5155;5328	PLAU;SERPINE1;CD34;EDN1;PDGFB	geneontology_Biological_Process
GO:2000378	negative regulation of reactive oxygen species metabolic process	http://amigo.geneontology.org/amigo/term/GO:2000378	42	4	0.633415	6.31497	0.00356642	0.0670748	664;947;3091;3099	HIF1A;BNIP3;CD34;HK2	geneontology_Biological_Process
GO:0034101	erythrocyte homeostasis	http://amigo.geneontology.org/amigo/term/GO:0034101	98	6	1.47797	4.05962	0.00359217	0.0673353	2034;2821;3091;3162;3303;3623	EPAS1;HIF1A;HMOX1;GPI;HSPA1A;INHA	geneontology_Biological_Process
GO:0051783	regulation of nuclear division	http://amigo.geneontology.org/amigo/term/GO:0051783	166	8	2.5035	3.19553	0.00360911	0.0674295	858;898;1027;1028;1906;3303;5155;23363	CAV2;CCNE1;CDKN1B;CDKN1C;EDN1;HSPA1A;OBSL1;PDGFB	geneontology_Biological_Process
GO:0072012	glomerulus vasculature development	http://amigo.geneontology.org/amigo/term/GO:0072012	21	3	0.316708	9.47246	0.00366476	0.0680203	947;1958;5155	EGR1;CD34;PDGFB	geneontology_Biological_Process
GO:0010575	positive regulation of vascular endothelial growth factor production	http://amigo.geneontology.org/amigo/term/GO:0010575	21	3	0.316708	9.47246	0.00366476	0.0680203	1545;3091;6095	HIF1A;CYP1B1;RORA	geneontology_Biological_Process
GO:0050818	regulation of coagulation	http://amigo.geneontology.org/amigo/term/GO:0050818	69	5	1.04061	4.80487	0.00378128	0.0690689	947;1906;5054;5155;5328	PLAU;SERPINE1;CD34;EDN1;PDGFB	geneontology_Biological_Process
GO:0032602	chemokine production	http://amigo.geneontology.org/amigo/term/GO:0032602	69	5	1.04061	4.80487	0.00378128	0.0690689	1958;3091;3162;3569;4282	EGR1;HIF1A;HMOX1;IL6;MIF	geneontology_Biological_Process
GO:0008645	hexose transmembrane transport	http://amigo.geneontology.org/amigo/term/GO:0008645	69	5	1.04061	4.80487	0.00378128	0.0690689	1906;3099;5167;6515;83667	ENPP1;EDN1;HK2;SESN2;SLC2A3	geneontology_Biological_Process
GO:1904659	glucose transmembrane transport	http://amigo.geneontology.org/amigo/term/GO:1904659	69	5	1.04061	4.80487	0.00378128	0.0690689	1906;3099;5167;6515;83667	ENPP1;EDN1;HK2;SESN2;SLC2A3	geneontology_Biological_Process
GO:0070555	response to interleukin-1	http://amigo.geneontology.org/amigo/term/GO:0070555	132	7	1.99073	3.51629	0.00378755	0.0690689	1906;1958;3091;3383;3569;6095;9252	EGR1;HIF1A;ICAM1;IL6;EDN1;RORA;RPS6KA5	geneontology_Biological_Process
GO:0051272	positive regulation of cellular component movement	http://amigo.geneontology.org/amigo/term/GO:0051272	413	14	6.22859	2.2477	0.00380666	0.0690689	1906;2821;3091;3162;3383;3569;3655;5054;5155;5228;5328;5606;7424;8828	HIF1A;HMOX1;ICAM1;IL6;ITGA6;PLAU;SERPINE1;EDN1;GPI;MAP2K3;NRP2;PDGFB;PGF;VEGFC	geneontology_Biological_Process
GO:0051259	protein complex oligomerization	http://amigo.geneontology.org/amigo/term/GO:0051259	413	14	6.22859	2.2477	0.00380666	0.0690689	226;330;858;1491;1649;2040;3162;4282;4312;4355;5066;5211;6240;6281	BIRC3;CAV2;HMOX1;MMP1;MPP2;RRM1;ALDOA;CTH;DDIT3;MIF;PAM;PFKL;S100A10;STOM	geneontology_Biological_Process
GO:0090130	tissue migration	http://amigo.geneontology.org/amigo/term/GO:0090130	244	10	3.67984	2.71751	0.00382729	0.0692214	1545;1906;2821;3091;3162;5155;5606;6273;7424;8828	HIF1A;HMOX1;S100A2;CYP1B1;EDN1;GPI;MAP2K3;NRP2;PDGFB;VEGFC	geneontology_Biological_Process
GO:0035924	cellular response to vascular endothelial growth factor stimulus	http://amigo.geneontology.org/amigo/term/GO:0035924	43	4	0.648497	6.16811	0.00388677	0.0700732	5228;5606;7424;8828	MAP2K3;NRP2;PGF;VEGFC	geneontology_Biological_Process
GO:0015749	monosaccharide transmembrane transport	http://amigo.geneontology.org/amigo/term/GO:0015749	70	5	1.05569	4.73623	0.00402357	0.0720805	1906;3099;5167;6515;83667	ENPP1;EDN1;HK2;SESN2;SLC2A3	geneontology_Biological_Process
GO:0034219	carbohydrate transmembrane transport	http://amigo.geneontology.org/amigo/term/GO:0034219	70	5	1.05569	4.73623	0.00402357	0.0720805	1906;3099;5167;6515;83667	ENPP1;EDN1;HK2;SESN2;SLC2A3	geneontology_Biological_Process
GO:0031668	cellular response to extracellular stimulus	http://amigo.geneontology.org/amigo/term/GO:0031668	207	9	3.12183	2.88292	0.00408472	0.0729451	1026;1824;3162;3383;3625;3655;5599;7071;83667	DSC2;HMOX1;ICAM1;INHBB;ITGA6;MAPK8;CDKN1A;KLF10;SESN2	geneontology_Biological_Process
GO:0036314	response to sterol	http://amigo.geneontology.org/amigo/term/GO:0036314	22	3	0.331789	9.04189	0.00419692	0.0744788	3638;6095;7804	INSIG1;LRP8;RORA	geneontology_Biological_Process
GO:0072215	regulation of metanephros development	http://amigo.geneontology.org/amigo/term/GO:0072215	22	3	0.331789	9.04189	0.00419692	0.0744788	1958;5155;10413	EGR1;YAP1;PDGFB	geneontology_Biological_Process
GO:0030856	regulation of epithelial cell differentiation	http://amigo.geneontology.org/amigo/term/GO:0030856	102	6	1.53829	3.90042	0.00437539	0.0774035	1027;1028;5054;8609;10413;54206	CDKN1B;SERPINE1;YAP1;CDKN1C;ERRFI1;KLF7	geneontology_Biological_Process
GO:0007599	hemostasis	http://amigo.geneontology.org/amigo/term/GO:0007599	291	11	4.38866	2.50646	0.00453365	0.0798368	947;966;1906;2821;3569;5054;5155;5328;10672;23657;30846	GNA13;IL6;PLAU;SERPINE1;CD34;CD59;EDN1;EHD2;GPI;PDGFB;SLC7A11	geneontology_Biological_Process
GO:0048145	regulation of fibroblast proliferation	http://amigo.geneontology.org/amigo/term/GO:0048145	72	5	1.08586	4.60467	0.00454115	0.0798368	1026;2355;4282;5155;26471	FOSL2;NUPR1;CDKN1A;MIF;PDGFB	geneontology_Biological_Process
GO:0048146	positive regulation of fibroblast proliferation	http://amigo.geneontology.org/amigo/term/GO:0048146	45	4	0.678659	5.89397	0.0045848	0.0803546	1026;2355;4282;5155	FOSL2;CDKN1A;MIF;PDGFB	geneontology_Biological_Process
GO:0032868	response to insulin	http://amigo.geneontology.org/amigo/term/GO:0032868	212	9	3.19724	2.81493	0.00477279	0.0826328	858;1958;3383;3625;5167;8835;51141;54206;83667	CAV2;EGR1;ENPP1;ICAM1;INHBB;SOCS2;ERRFI1;INSIG2;SESN2	geneontology_Biological_Process
GO:0061437	renal system vasculature development	http://amigo.geneontology.org/amigo/term/GO:0061437	23	3	0.34687	8.64876	0.00477362	0.0826328	947;1958;5155	EGR1;CD34;PDGFB	geneontology_Biological_Process
GO:0061440	kidney vasculature development	http://amigo.geneontology.org/amigo/term/GO:0061440	23	3	0.34687	8.64876	0.00477362	0.0826328	947;1958;5155	EGR1;CD34;PDGFB	geneontology_Biological_Process
GO:0051235	maintenance of location	http://amigo.geneontology.org/amigo/term/GO:0051235	252	10	3.80049	2.63124	0.00480081	0.0826328	1649;2760;3098;3099;3569;3638;4794;5167;5716;6676	ENPP1;IL6;INSIG1;NFKBIE;PSMD10;DDIT3;GM2A;HK1;HK2;SPAG4	geneontology_Biological_Process
GO:0002690	positive regulation of leukocyte chemotaxis	http://amigo.geneontology.org/amigo/term/GO:0002690	73	5	1.10094	4.54159	0.00481696	0.0826328	1906;3569;5054;5228;7424	IL6;SERPINE1;EDN1;PGF;VEGFC	geneontology_Biological_Process
GO:0001892	embryonic placenta development	http://amigo.geneontology.org/amigo/term/GO:0001892	73	5	1.10094	4.54159	0.00481696	0.0826328	1028;2034;3091;5155;54583	EPAS1;HIF1A;CDKN1C;EGLN1;PDGFB	geneontology_Biological_Process
GO:0048144	fibroblast proliferation	http://amigo.geneontology.org/amigo/term/GO:0048144	73	5	1.10094	4.54159	0.00481696	0.0826328	1026;2355;4282;5155;26471	FOSL2;NUPR1;CDKN1A;MIF;PDGFB	geneontology_Biological_Process
GO:0010720	positive regulation of cell development	http://amigo.geneontology.org/amigo/term/GO:0010720	425	14	6.40956	2.18424	0.00489889	0.0837843	466;950;1906;3091;3569;3897;6281;7424;7436;7804;7852;8835;23327;23363	ATF1;HIF1A;IL6;L1CAM;NEDD4L;SCARB2;SOCS2;CXCR4;EDN1;LRP8;OBSL1;S100A10;VEGFC;VLDLR	geneontology_Biological_Process
GO:0030595	leukocyte chemotaxis	http://amigo.geneontology.org/amigo/term/GO:0030595	175	8	2.63923	3.03119	0.00496128	0.0838756	1906;3569;4282;5054;5155;5228;7424;7852	IL6;SERPINE1;CXCR4;EDN1;MIF;PDGFB;PGF;VEGFC	geneontology_Biological_Process
GO:0043470	regulation of carbohydrate catabolic process	http://amigo.geneontology.org/amigo/term/GO:0043470	46	4	0.693741	5.76584	0.00496349	0.0838756	950;3091;5209;5223	HIF1A;SCARB2;PFKFB3;PGAM1	geneontology_Biological_Process
GO:0001541	ovarian follicle development	http://amigo.geneontology.org/amigo/term/GO:0001541	46	4	0.693741	5.76584	0.00496349	0.0838756	283;3383;3623;3625	ICAM1;INHBB;ANG;INHA	geneontology_Biological_Process
GO:0097345	mitochondrial outer membrane permeabilization	http://amigo.geneontology.org/amigo/term/GO:0097345	46	4	0.693741	5.76584	0.00496349	0.0838756	664;665;3303;5599	MAPK8;BNIP3;BNIP3L;HSPA1A	geneontology_Biological_Process
GO:0007005	mitochondrion organization	http://amigo.geneontology.org/amigo/term/GO:0007005	338	12	5.09749	2.3541	0.0050598	0.0852056	664;665;858;2034;3091;3099;3303;5599;5716;10105;26355;83667	CAV2;EPAS1;HIF1A;MAPK8;PPIF;PSMD10;BNIP3;BNIP3L;FAM162A;HK2;HSPA1A;SESN2	geneontology_Biological_Process
GO:0032102	negative regulation of response to external stimulus	http://amigo.geneontology.org/amigo/term/GO:0032102	254	10	3.83066	2.61052	0.0050723	0.0852056	947;1026;1027;1845;1906;4282;5054;5155;5328;6095	CDKN1B;PLAU;SERPINE1;CD34;CDKN1A;DUSP3;EDN1;MIF;PDGFB;RORA	geneontology_Biological_Process
GO:0002687	positive regulation of leukocyte migration	http://amigo.geneontology.org/amigo/term/GO:0002687	106	6	1.59862	3.75324	0.00527815	0.0884012	1906;3383;3569;5054;5228;7424	ICAM1;IL6;SERPINE1;EDN1;PGF;VEGFC	geneontology_Biological_Process
GO:1902110	positive regulation of mitochondrial membrane permeability involved in apoptotic process	http://amigo.geneontology.org/amigo/term/GO:1902110	47	4	0.708822	5.64317	0.00536263	0.0891889	664;665;3303;5599	MAPK8;BNIP3;BNIP3L;HSPA1A	geneontology_Biological_Process
GO:0046685	response to arsenic-containing substance	http://amigo.geneontology.org/amigo/term/GO:0046685	24	3	0.361952	8.2884	0.00539588	0.0891889	1026;3162;10105	HMOX1;PPIF;CDKN1A	geneontology_Biological_Process
GO:0090200	positive regulation of release of cytochrome c from mitochondria	http://amigo.geneontology.org/amigo/term/GO:0090200	24	3	0.361952	8.2884	0.00539588	0.0891889	664;10105;26355	PPIF;BNIP3;FAM162A	geneontology_Biological_Process
GO:0072202	cell differentiation involved in metanephros development	http://amigo.geneontology.org/amigo/term/GO:0072202	24	3	0.361952	8.2884	0.00539588	0.0891889	947;5155;10413	YAP1;CD34;PDGFB	geneontology_Biological_Process
GO:0070301	cellular response to hydrogen peroxide	http://amigo.geneontology.org/amigo/term/GO:0070301	75	5	1.1311	4.42048	0.00540396	0.0891889	664;1545;3569;10105;55139	IL6;PPIF;ANKZF1;BNIP3;CYP1B1	geneontology_Biological_Process
GO:0042594	response to starvation	http://amigo.geneontology.org/amigo/term/GO:0042594	143	7	2.15663	3.24581	0.00585887	0.0964159	1026;1649;1824;3625;5599;7071;83667	DSC2;INHBB;MAPK8;CDKN1A;DDIT3;KLF10;SESN2	geneontology_Biological_Process
GO:0001656	metanephros development	http://amigo.geneontology.org/amigo/term/GO:0001656	77	5	1.16126	4.30566	0.00603984	0.0985094	947;1958;3399;5155;10413	EGR1;ID3;YAP1;CD34;PDGFB	geneontology_Biological_Process
GO:0010939	regulation of necrotic cell death	http://amigo.geneontology.org/amigo/term/GO:0010939	25	3	0.377033	7.95686	0.00606465	0.0985094	330;664;10105	BIRC3;PPIF;BNIP3	geneontology_Biological_Process
GO:0036003	positive regulation of transcription from RNA polymerase II promoter in response to stress	http://amigo.geneontology.org/amigo/term/GO:0036003	25	3	0.377033	7.95686	0.00606465	0.0985094	1649;3091;83667	HIF1A;DDIT3;SESN2	geneontology_Biological_Process
GO:0070306	lens fiber cell differentiation	http://amigo.geneontology.org/amigo/term/GO:0070306	25	3	0.377033	7.95686	0.00606465	0.0985094	1027;1028;23657	CDKN1B;CDKN1C;SLC7A11	geneontology_Biological_Process
GO:0051047	positive regulation of secretion	http://amigo.geneontology.org/amigo/term/GO:0051047	346	12	5.21814	2.29967	0.00607309	0.0985094	283;947;1906;2181;2821;3091;3098;3569;3623;3625;4282;7424	ACSL3;HIF1A;IL6;INHBB;ANG;CD34;EDN1;GPI;HK1;INHA;MIF;VEGFC	geneontology_Biological_Process
GO:0006081	cellular aldehyde metabolic process	http://amigo.geneontology.org/amigo/term/GO:0006081	49	4	0.738985	5.41283	0.00622415	0.100099	1545;2821;5223;55818	CYP1B1;GPI;KDM3A;PGAM1	geneontology_Biological_Process
GO:0032922	circadian regulation of gene expression	http://amigo.geneontology.org/amigo/term/GO:0032922	49	4	0.738985	5.41283	0.00622415	0.100099	1958;6095;8553;79365	EGR1;BHLHE40;BHLHE41;RORA	geneontology_Biological_Process
GO:0001836	release of cytochrome c from mitochondria	http://amigo.geneontology.org/amigo/term/GO:0001836	49	4	0.738985	5.41283	0.00622415	0.100099	664;5716;10105;26355	PPIF;PSMD10;BNIP3;FAM162A	geneontology_Biological_Process
GO:0031669	cellular response to nutrient levels	http://amigo.geneontology.org/amigo/term/GO:0031669	182	8	2.7448	2.9146	0.00625818	0.100361	1026;1824;3162;3383;3625;5599;7071;83667	DSC2;HMOX1;ICAM1;INHBB;MAPK8;CDKN1A;KLF10;SESN2	geneontology_Biological_Process
GO:0048729	tissue morphogenesis	http://amigo.geneontology.org/amigo/term/GO:0048729	484	15	7.29936	2.05497	0.0063148	0.100983	760;768;1294;1906;2821;2926;3091;3936;5228;7424;8828;10413;10672;23363;54583	CA2;GNA13;GRSF1;HIF1A;YAP1;CA9;COL7A1;EDN1;EGLN1;GPI;LCP1;NRP2;OBSL1;PGF;VEGFC	geneontology_Biological_Process
GO:0042136	neurotransmitter biosynthetic process	http://amigo.geneontology.org/amigo/term/GO:0042136	78	5	1.17634	4.25046	0.00637676	0.101687	947;1545;1906;3383;6095	ICAM1;CD34;CYP1B1;EDN1;RORA	geneontology_Biological_Process
GO:0010632	regulation of epithelial cell migration	http://amigo.geneontology.org/amigo/term/GO:0010632	183	8	2.75988	2.89867	0.00646268	0.10248	1906;2821;3091;3162;5155;5606;7424;8828	HIF1A;HMOX1;EDN1;GPI;MAP2K3;NRP2;PDGFB;VEGFC	geneontology_Biological_Process
GO:0009743	response to carbohydrate	http://amigo.geneontology.org/amigo/term/GO:0009743	183	8	2.75988	2.89867	0.00646268	0.10248	1027;1958;3091;3383;3939;5211;10628;83667	CDKN1B;EGR1;HIF1A;ICAM1;TXNIP;LDHA;PFKL;SESN2	geneontology_Biological_Process
GO:0050708	regulation of protein secretion	http://amigo.geneontology.org/amigo/term/GO:0050708	350	12	5.27846	2.27339	0.00663696	0.104657	283;947;2821;3091;3098;3569;3625;4282;5066;5211;7424;8609	HIF1A;IL6;INHBB;ANG;CD34;GPI;HK1;KLF7;MIF;PAM;PFKL;VEGFC	geneontology_Biological_Process
GO:0048608	reproductive structure development	http://amigo.geneontology.org/amigo/term/GO:0048608	350	12	5.27846	2.27339	0.00663696	0.104657	283;1027;1028;2034;3091;3383;3623;3625;5155;6240;26471;54583	CDKN1B;EPAS1;HIF1A;ICAM1;INHBB;NUPR1;RRM1;ANG;CDKN1C;EGLN1;INHA;PDGFB	geneontology_Biological_Process
GO:0051196	regulation of coenzyme metabolic process	http://amigo.geneontology.org/amigo/term/GO:0051196	50	4	0.754066	5.30458	0.00668746	0.104869	3091;5163;5209;5223	HIF1A;PDK1;PFKFB3;PGAM1	geneontology_Biological_Process
GO:1902108	regulation of mitochondrial membrane permeability involved in apoptotic process	http://amigo.geneontology.org/amigo/term/GO:1902108	50	4	0.754066	5.30458	0.00668746	0.104869	664;665;3303;5599	MAPK8;BNIP3;BNIP3L;HSPA1A	geneontology_Biological_Process
GO:0043535	regulation of blood vessel endothelial cell migration	http://amigo.geneontology.org/amigo/term/GO:0043535	79	5	1.19142	4.19666	0.00672667	0.104903	3091;3162;5155;5606;7424	HIF1A;HMOX1;MAP2K3;PDGFB;VEGFC	geneontology_Biological_Process
GO:0008643	carbohydrate transport	http://amigo.geneontology.org/amigo/term/GO:0008643	79	5	1.19142	4.19666	0.00672667	0.104903	1906;3099;5167;6515;83667	ENPP1;EDN1;HK2;SESN2;SLC2A3	geneontology_Biological_Process
GO:0010737	protein kinase A signaling	http://amigo.geneontology.org/amigo/term/GO:0010737	26	3	0.392114	7.65083	0.00678081	0.105456	3936;4282;9590	AKAP12;LCP1;MIF	geneontology_Biological_Process
GO:0051962	positive regulation of nervous system development	http://amigo.geneontology.org/amigo/term/GO:0051962	397	13	5.98728	2.17127	0.00696727	0.108059	466;950;3091;3569;3897;7162;7424;7436;7804;7852;8835;23327;23363	ATF1;HIF1A;IL6;L1CAM;NEDD4L;SCARB2;SOCS2;CXCR4;LRP8;OBSL1;TPBG;VEGFC;VLDLR	geneontology_Biological_Process
GO:0061458	reproductive system development	http://amigo.geneontology.org/amigo/term/GO:0061458	353	12	5.32371	2.25407	0.00708647	0.109361	283;1027;1028;2034;3091;3383;3623;3625;5155;6240;26471;54583	CDKN1B;EPAS1;HIF1A;ICAM1;INHBB;NUPR1;RRM1;ANG;CDKN1C;EGLN1;INHA;PDGFB	geneontology_Biological_Process
GO:0010906	regulation of glucose metabolic process	http://amigo.geneontology.org/amigo/term/GO:0010906	80	5	1.20651	4.1442	0.00708982	0.109361	3486;5163;5167;6095;83667	ENPP1;IGFBP3;PDK1;RORA;SESN2	geneontology_Biological_Process
GO:0009267	cellular response to starvation	http://amigo.geneontology.org/amigo/term/GO:0009267	113	6	1.70419	3.52074	0.00717614	0.110392	1026;1824;3625;5599;7071;83667	DSC2;INHBB;MAPK8;CDKN1A;KLF10;SESN2	geneontology_Biological_Process
GO:0010638	positive regulation of organelle organization	http://amigo.geneontology.org/amigo/term/GO:0010638	492	15	7.42001	2.02156	0.00730744	0.112102	664;1027;1906;3091;3099;3303;3383;3936;5155;5599;6281;9252;10105;10435;26355	CDKN1B;HIF1A;ICAM1;MAPK8;PPIF;BNIP3;CDC42EP2;EDN1;FAM162A;HK2;HSPA1A;LCP1;PDGFB;RPS6KA5;S100A10	geneontology_Biological_Process
GO:0071496	cellular response to external stimulus	http://amigo.geneontology.org/amigo/term/GO:0071496	268	10	4.04179	2.47415	0.00732692	0.112102	664;1026;1824;3162;3383;3625;3655;5599;7071;83667	DSC2;HMOX1;ICAM1;INHBB;ITGA6;MAPK8;BNIP3;CDKN1A;KLF10;SESN2	geneontology_Biological_Process
GO:0043434	response to peptide hormone	http://amigo.geneontology.org/amigo/term/GO:0043434	355	12	5.35387	2.24137	0.00739928	0.112904	760;858;1027;1906;1958;3383;3625;5167;8835;51141;54206;83667	CA2;CAV2;CDKN1B;EGR1;ENPP1;ICAM1;INHBB;SOCS2;EDN1;ERRFI1;INSIG2;SESN2	geneontology_Biological_Process
GO:1900542	regulation of purine nucleotide metabolic process	http://amigo.geneontology.org/amigo/term/GO:1900542	81	5	1.22159	4.09304	0.00746646	0.113598	3091;5163;5209;5223;10105	HIF1A;PPIF;PDK1;PFKFB3;PGAM1	geneontology_Biological_Process
GO:0018205	peptidyl-lysine modification	http://amigo.geneontology.org/amigo/term/GO:0018205	269	10	4.05688	2.46495	0.00751361	0.113598	1491;1958;4015;4016;5351;5352;6018;9252;51616;55818	EGR1;LOX;LOXL1;TAF9B;CTH;KDM3A;PLOD1;PLOD2;RLF;RPS6KA5	geneontology_Biological_Process
GO:0071549	cellular response to dexamethasone stimulus	http://amigo.geneontology.org/amigo/term/GO:0071549	27	3	0.407196	7.36747	0.00754514	0.113598	3383;54206;114907	ICAM1;ERRFI1;FBXO32	geneontology_Biological_Process
GO:0045736	negative regulation of cyclin-dependent protein serine/threonine kinase activity	http://amigo.geneontology.org/amigo/term/GO:0045736	27	3	0.407196	7.36747	0.00754514	0.113598	1026;1027;1028	CDKN1B;CDKN1A;CDKN1C	geneontology_Biological_Process
GO:1901797	negative regulation of signal transduction by p53 class mediator	http://amigo.geneontology.org/amigo/term/GO:1901797	27	3	0.407196	7.36747	0.00754514	0.113598	4282;5716;51616	PSMD10;TAF9B;MIF	geneontology_Biological_Process
GO:0071385	cellular response to glucocorticoid stimulus	http://amigo.geneontology.org/amigo/term/GO:0071385	52	4	0.784229	5.10055	0.0076814	0.115343	1906;3383;54206;114907	ICAM1;EDN1;ERRFI1;FBXO32	geneontology_Biological_Process
GO:0042770	signal transduction in response to DNA damage	http://amigo.geneontology.org/amigo/term/GO:0042770	115	6	1.73435	3.45951	0.00779898	0.116799	1026;1027;4282;5716;10397;83667	CDKN1B;NDRG1;PSMD10;CDKN1A;MIF;SESN2	geneontology_Biological_Process
GO:2001243	negative regulation of intrinsic apoptotic signaling pathway	http://amigo.geneontology.org/amigo/term/GO:2001243	82	5	1.23667	4.04312	0.00785685	0.117355	3091;3303;4282;10105;51616	HIF1A;PPIF;TAF9B;HSPA1A;MIF	geneontology_Biological_Process
GO:0001655	urogenital system development	http://amigo.geneontology.org/amigo/term/GO:0001655	271	10	4.08704	2.44676	0.00789803	0.11766	760;947;1027;1028;1958;3399;3655;5155;5228;10413	CA2;CDKN1B;EGR1;ID3;ITGA6;YAP1;CD34;CDKN1C;PDGFB;PGF	geneontology_Biological_Process
GO:0071396	cellular response to lipid	http://amigo.geneontology.org/amigo/term/GO:0071396	497	15	7.49542	2.00122	0.00798905	0.118703	898;1906;3383;3399;3569;3638;4282;5054;5599;6095;7804;10413;54206;55818;114907	CCNE1;ICAM1;ID3;IL6;INSIG1;MAPK8;SERPINE1;YAP1;EDN1;ERRFI1;FBXO32;KDM3A;LRP8;MIF;RORA	geneontology_Biological_Process
GO:0048568	embryonic organ development	http://amigo.geneontology.org/amigo/term/GO:0048568	315	11	4.75062	2.31549	0.00809236	0.119924	1028;1906;2034;3091;3399;3638;5155;5887;10413;51141;54583	EPAS1;HIF1A;ID3;INSIG1;RAD23B;YAP1;CDKN1C;EDN1;EGLN1;INSIG2;PDGFB	geneontology_Biological_Process
GO:0050921	positive regulation of chemotaxis	http://amigo.geneontology.org/amigo/term/GO:0050921	116	6	1.74943	3.42968	0.0081246	0.120087	1906;3569;5054;5155;5228;7424	IL6;SERPINE1;EDN1;PDGFB;PGF;VEGFC	geneontology_Biological_Process
GO:0007589	body fluid secretion	http://amigo.geneontology.org/amigo/term/GO:0007589	83	5	1.25175	3.99441	0.00826121	0.121788	1906;3091;3099;5066;8835	HIF1A;SOCS2;EDN1;HK2;PAM	geneontology_Biological_Process
GO:1904030	negative regulation of cyclin-dependent protein kinase activity	http://amigo.geneontology.org/amigo/term/GO:1904030	28	3	0.422277	7.10434	0.00835838	0.122582	1026;1027;1028	CDKN1B;CDKN1A;CDKN1C	geneontology_Biological_Process
GO:0038084	vascular endothelial growth factor signaling pathway	http://amigo.geneontology.org/amigo/term/GO:0038084	28	3	0.422277	7.10434	0.00835838	0.122582	5228;7424;8828	NRP2;PGF;VEGFC	geneontology_Biological_Process
GO:1903532	positive regulation of secretion by cell	http://amigo.geneontology.org/amigo/term/GO:1903532	317	11	4.78078	2.30088	0.00846639	0.123846	283;947;1906;2821;3091;3098;3569;3623;3625;4282;7424	HIF1A;IL6;INHBB;ANG;CD34;EDN1;GPI;HK1;INHA;MIF;VEGFC	geneontology_Biological_Process
GO:0006140	regulation of nucleotide metabolic process	http://amigo.geneontology.org/amigo/term/GO:0006140	84	5	1.26683	3.94686	0.00867981	0.12664	3091;5163;5209;5223;10105	HIF1A;PPIF;PDK1;PFKFB3;PGAM1	geneontology_Biological_Process
GO:0072331	signal transduction by p53 class mediator	http://amigo.geneontology.org/amigo/term/GO:0072331	193	8	2.91069	2.74848	0.00879766	0.12803	1026;1027;4282;5716;10397;26471;51616;83667	CDKN1B;NDRG1;NUPR1;PSMD10;TAF9B;CDKN1A;MIF;SESN2	geneontology_Biological_Process
GO:0031400	negative regulation of protein modification process	http://amigo.geneontology.org/amigo/term/GO:0031400	457	14	6.89216	2.03129	0.00909203	0.131602	1026;1027;1028;1845;3303;3486;5167;5716;5999;6690;10318;51400;54206;55818	CDKN1B;ENPP1;IGFBP3;PSMD10;SPINK1;CDKN1A;CDKN1C;DUSP3;ERRFI1;HSPA1A;KDM3A;PPME1;RGS4;TNIP1	geneontology_Biological_Process
GO:0008585	female gonad development	http://amigo.geneontology.org/amigo/term/GO:0008585	85	5	1.28191	3.90042	0.00911286	0.131602	283;3383;3623;3625;26471	ICAM1;INHBB;NUPR1;ANG;INHA	geneontology_Biological_Process
GO:0034605	cellular response to heat	http://amigo.geneontology.org/amigo/term/GO:0034605	85	5	1.28191	3.90042	0.00911286	0.131602	947;1026;3162;3303;10808	HMOX1;CD34;CDKN1A;HSPA1A;HSPH1	geneontology_Biological_Process
GO:0071384	cellular response to corticosteroid stimulus	http://amigo.geneontology.org/amigo/term/GO:0071384	55	4	0.829473	4.82234	0.00934701	0.131936	1906;3383;54206;114907	ICAM1;EDN1;ERRFI1;FBXO32	geneontology_Biological_Process
GO:0046888	negative regulation of hormone secretion	http://amigo.geneontology.org/amigo/term/GO:0046888	55	4	0.829473	4.82234	0.00934701	0.131936	1906;3623;3625;5211	INHBB;EDN1;INHA;PFKL	geneontology_Biological_Process
GO:0050918	positive chemotaxis	http://amigo.geneontology.org/amigo/term/GO:0050918	55	4	0.829473	4.82234	0.00934701	0.131936	4282;5155;5228;7424	MIF;PDGFB;PGF;VEGFC	geneontology_Biological_Process
GO:0001765	membrane raft assembly	http://amigo.geneontology.org/amigo/term/GO:0001765	10	2	0.150813	13.2614	0.0093924	0.131936	858;6281	CAV2;S100A10	geneontology_Biological_Process
GO:0046886	positive regulation of hormone biosynthetic process	http://amigo.geneontology.org/amigo/term/GO:0046886	10	2	0.150813	13.2614	0.0093924	0.131936	1958;3091	EGR1;HIF1A	geneontology_Biological_Process
GO:0031953	negative regulation of protein autophosphorylation	http://amigo.geneontology.org/amigo/term/GO:0031953	10	2	0.150813	13.2614	0.0093924	0.131936	5167;54206	ENPP1;ERRFI1	geneontology_Biological_Process
GO:0044650	adhesion of symbiont to host cell	http://amigo.geneontology.org/amigo/term/GO:0044650	10	2	0.150813	13.2614	0.0093924	0.131936	3383;3625	ICAM1;INHBB	geneontology_Biological_Process
GO:0010713	negative regulation of collagen metabolic process	http://amigo.geneontology.org/amigo/term/GO:0010713	10	2	0.150813	13.2614	0.0093924	0.131936	3569;54206	IL6;ERRFI1	geneontology_Biological_Process
GO:0010870	positive regulation of receptor biosynthetic process	http://amigo.geneontology.org/amigo/term/GO:0010870	10	2	0.150813	13.2614	0.0093924	0.131936	1906;3091	HIF1A;EDN1	geneontology_Biological_Process
GO:0032306	regulation of prostaglandin secretion	http://amigo.geneontology.org/amigo/term/GO:0032306	10	2	0.150813	13.2614	0.0093924	0.131936	1906;4282	EDN1;MIF	geneontology_Biological_Process
GO:0032308	positive regulation of prostaglandin secretion	http://amigo.geneontology.org/amigo/term/GO:0032308	10	2	0.150813	13.2614	0.0093924	0.131936	1906;4282	EDN1;MIF	geneontology_Biological_Process
GO:0050769	positive regulation of neurogenesis	http://amigo.geneontology.org/amigo/term/GO:0050769	367	12	5.53484	2.16808	0.00951174	0.133282	466;950;3091;3569;3897;7424;7436;7804;7852;8835;23327;23363	ATF1;HIF1A;IL6;L1CAM;NEDD4L;SCARB2;SOCS2;CXCR4;LRP8;OBSL1;VEGFC;VLDLR	geneontology_Biological_Process
GO:0006633	fatty acid biosynthetic process	http://amigo.geneontology.org/amigo/term/GO:0006633	86	5	1.29699	3.85507	0.00956062	0.133636	1906;2181;3638;4282;51141	ACSL3;INSIG1;EDN1;INSIG2;MIF	geneontology_Biological_Process
GO:0009991	response to extracellular stimulus	http://amigo.geneontology.org/amigo/term/GO:0009991	414	13	6.24367	2.08211	0.00973443	0.135731	178;1026;1649;1824;2181;3162;3383;3625;3655;3939;5599;7071;83667	ACSL3;AGL;DSC2;HMOX1;ICAM1;INHBB;ITGA6;MAPK8;CDKN1A;DDIT3;KLF10;LDHA;SESN2	geneontology_Biological_Process
GO:0033627	cell adhesion mediated by integrin	http://amigo.geneontology.org/amigo/term/GO:0033627	56	4	0.844554	4.73623	0.00995042	0.138062	1545;3383;5054;5328	ICAM1;PLAU;SERPINE1;CYP1B1	geneontology_Biological_Process
GO:0014910	regulation of smooth muscle cell migration	http://amigo.geneontology.org/amigo/term/GO:0014910	56	4	0.844554	4.73623	0.00995042	0.138062	3486;5054;5155;5328	IGFBP3;PLAU;SERPINE1;PDGFB	geneontology_Biological_Process
GO:0001933	negative regulation of protein phosphorylation	http://amigo.geneontology.org/amigo/term/GO:0001933	325	11	4.90143	2.24424	0.0100988	0.138844	1026;1027;1028;1845;3486;5167;5716;5999;6690;10318;54206	CDKN1B;ENPP1;IGFBP3;PSMD10;SPINK1;CDKN1A;CDKN1C;DUSP3;ERRFI1;RGS4;TNIP1	geneontology_Biological_Process
GO:0010469	regulation of signaling receptor activity	http://amigo.geneontology.org/amigo/term/GO:0010469	416	13	6.27383	2.0721	0.0101098	0.138844	1906;2821;3569;3623;3625;4282;5054;5155;5228;5328;7424;10435;54206	IL6;INHBB;PLAU;SERPINE1;CDC42EP2;EDN1;ERRFI1;GPI;INHA;MIF;PDGFB;PGF;VEGFC	geneontology_Biological_Process
GO:0042398	cellular modified amino acid biosynthetic process	http://amigo.geneontology.org/amigo/term/GO:0042398	30	3	0.45244	6.63072	0.0101342	0.138844	5351;5352;23657	PLOD1;PLOD2;SLC7A11	geneontology_Biological_Process
GO:0009066	aspartate family amino acid metabolic process	http://amigo.geneontology.org/amigo/term/GO:0009066	30	3	0.45244	6.63072	0.0101342	0.138844	1491;5351;5352	CTH;PLOD1;PLOD2	geneontology_Biological_Process
GO:0033028	myeloid cell apoptotic process	http://amigo.geneontology.org/amigo/term/GO:0033028	30	3	0.45244	6.63072	0.0101342	0.138844	3569;4282;23657	IL6;MIF;SLC7A11	geneontology_Biological_Process
GO:0072001	renal system development	http://amigo.geneontology.org/amigo/term/GO:0072001	239	9	3.60444	2.49692	0.0101772	0.138844	760;947;1028;1958;3399;3655;5155;5228;10413	CA2;EGR1;ID3;ITGA6;YAP1;CD34;CDKN1C;PDGFB;PGF	geneontology_Biological_Process
GO:0050714	positive regulation of protein secretion	http://amigo.geneontology.org/amigo/term/GO:0050714	198	8	2.9861	2.67908	0.0101784	0.138844	283;947;2821;3091;3098;3569;4282;7424	HIF1A;IL6;ANG;CD34;GPI;HK1;MIF;VEGFC	geneontology_Biological_Process
GO:0045926	negative regulation of growth	http://amigo.geneontology.org/amigo/term/GO:0045926	199	8	3.00118	2.66562	0.0104729	0.142218	1026;1027;3091;3303;5167;5999;8835;83667	CDKN1B;ENPP1;HIF1A;SOCS2;CDKN1A;HSPA1A;RGS4;SESN2	geneontology_Biological_Process
GO:1903409	reactive oxygen species biosynthetic process	http://amigo.geneontology.org/amigo/term/GO:1903409	88	5	1.32716	3.76745	0.0105012	0.142218	947;1545;1906;3383;6095	ICAM1;CD34;CYP1B1;EDN1;RORA	geneontology_Biological_Process
GO:0045598	regulation of fat cell differentiation	http://amigo.geneontology.org/amigo/term/GO:0045598	88	5	1.32716	3.76745	0.0105012	0.142218	1649;3569;3638;5167;6095	ENPP1;IL6;INSIG1;DDIT3;RORA	geneontology_Biological_Process
GO:0055072	iron ion homeostasis	http://amigo.geneontology.org/amigo/term/GO:0055072	57	4	0.859635	4.65314	0.0105786	0.142245	2034;3091;3162;54583	EPAS1;HIF1A;HMOX1;EGLN1	geneontology_Biological_Process
GO:0000422	autophagy of mitochondrion	http://amigo.geneontology.org/amigo/term/GO:0000422	57	4	0.859635	4.65314	0.0105786	0.142245	664;665;3091;3099	HIF1A;BNIP3;BNIP3L;HK2	geneontology_Biological_Process
GO:0061726	mitochondrion disassembly	http://amigo.geneontology.org/amigo/term/GO:0061726	57	4	0.859635	4.65314	0.0105786	0.142245	664;665;3091;3099	HIF1A;BNIP3;BNIP3L;HK2	geneontology_Biological_Process
GO:1901652	response to peptide	http://amigo.geneontology.org/amigo/term/GO:1901652	420	13	6.33415	2.05237	0.0108946	0.146148	760;858;1027;1906;1958;3383;3625;5167;7071;8835;51141;54206;83667	CA2;CAV2;CDKN1B;EGR1;ENPP1;ICAM1;INHBB;SOCS2;EDN1;ERRFI1;INSIG2;KLF10;SESN2	geneontology_Biological_Process
GO:0002791	regulation of peptide secretion	http://amigo.geneontology.org/amigo/term/GO:0002791	374	12	5.64041	2.1275	0.0109454	0.146482	283;947;2821;3091;3098;3569;3625;4282;5066;5211;7424;8609	HIF1A;IL6;INHBB;ANG;CD34;GPI;HK1;KLF7;MIF;PAM;PFKL;VEGFC	geneontology_Biological_Process
GO:0046545	development of primary female sexual characteristics	http://amigo.geneontology.org/amigo/term/GO:0046545	89	5	1.34224	3.72512	0.0109944	0.146791	283;3383;3623;3625;26471	ICAM1;INHBB;NUPR1;ANG;INHA	geneontology_Biological_Process
GO:0016241	regulation of macroautophagy	http://amigo.geneontology.org/amigo/term/GO:0016241	124	6	1.87008	3.20841	0.011091	0.147477	664;665;3091;3162;5599;83667	HIF1A;HMOX1;MAPK8;BNIP3;BNIP3L;SESN2	geneontology_Biological_Process
GO:0002931	response to ischemia	http://amigo.geneontology.org/amigo/term/GO:0002931	31	3	0.467521	6.41682	0.0110979	0.147477	1958;3099;10105	EGR1;PPIF;HK2	geneontology_Biological_Process
GO:0097529	myeloid leukocyte migration	http://amigo.geneontology.org/amigo/term/GO:0097529	162	7	2.44317	2.86513	0.011286	0.147585	1906;3569;4282;5054;5155;5228;7424	IL6;SERPINE1;EDN1;MIF;PDGFB;PGF;VEGFC	geneontology_Biological_Process
GO:0007596	blood coagulation	http://amigo.geneontology.org/amigo/term/GO:0007596	286	10	4.31326	2.31843	0.0112867	0.147585	947;966;1906;3569;5054;5155;5328;10672;23657;30846	GNA13;IL6;PLAU;SERPINE1;CD34;CD59;EDN1;EHD2;PDGFB;SLC7A11	geneontology_Biological_Process
GO:0042692	muscle cell differentiation	http://amigo.geneontology.org/amigo/term/GO:0042692	286	10	4.31326	2.31843	0.0112867	0.147585	858;1491;1906;5155;5230;5999;6095;23363;30846;79365	CAV2;BHLHE41;CTH;EDN1;EHD2;OBSL1;PDGFB;PGK1;RGS4;RORA	geneontology_Biological_Process
GO:0045717	negative regulation of fatty acid biosynthetic process	http://amigo.geneontology.org/amigo/term/GO:0045717	11	2	0.165895	12.0559	0.0113667	0.147585	3638;51141	INSIG1;INSIG2	geneontology_Biological_Process
GO:0006089	lactate metabolic process	http://amigo.geneontology.org/amigo/term/GO:0006089	11	2	0.165895	12.0559	0.0113667	0.147585	3091;3939	HIF1A;LDHA	geneontology_Biological_Process
GO:0050930	induction of positive chemotaxis	http://amigo.geneontology.org/amigo/term/GO:0050930	11	2	0.165895	12.0559	0.0113667	0.147585	5228;7424	PGF;VEGFC	geneontology_Biological_Process
GO:0018158	protein oxidation	http://amigo.geneontology.org/amigo/term/GO:0018158	11	2	0.165895	12.0559	0.0113667	0.147585	4015;4016	LOX;LOXL1	geneontology_Biological_Process
GO:0032276	regulation of gonadotropin secretion	http://amigo.geneontology.org/amigo/term/GO:0032276	11	2	0.165895	12.0559	0.0113667	0.147585	3623;3625	INHBB;INHA	geneontology_Biological_Process
GO:0002070	epithelial cell maturation	http://amigo.geneontology.org/amigo/term/GO:0002070	11	2	0.165895	12.0559	0.0113667	0.147585	1026;3091	HIF1A;CDKN1A	geneontology_Biological_Process
GO:0002551	mast cell chemotaxis	http://amigo.geneontology.org/amigo/term/GO:0002551	11	2	0.165895	12.0559	0.0113667	0.147585	5228;7424	PGF;VEGFC	geneontology_Biological_Process
GO:0015980	energy derivation by oxidation of organic compounds	http://amigo.geneontology.org/amigo/term/GO:0015980	202	8	3.04643	2.62603	0.0113943	0.147605	178;664;2632;3091;5167;5236;5507;8987	AGL;ENPP1;HIF1A;BNIP3;GBE1;PGM1;PPP1R3C;STBD1	geneontology_Biological_Process
GO:0050817	coagulation	http://amigo.geneontology.org/amigo/term/GO:0050817	289	10	4.3585	2.29437	0.0120801	0.155841	947;966;1906;3569;5054;5155;5328;10672;23657;30846	GNA13;IL6;PLAU;SERPINE1;CD34;CD59;EDN1;EHD2;PDGFB;SLC7A11	geneontology_Biological_Process
GO:0010955	negative regulation of protein processing	http://amigo.geneontology.org/amigo/term/GO:0010955	32	3	0.482602	6.2163	0.0121127	0.155841	330;966;5054	BIRC3;SERPINE1;CD59	geneontology_Biological_Process
GO:1903318	negative regulation of protein maturation	http://amigo.geneontology.org/amigo/term/GO:1903318	32	3	0.482602	6.2163	0.0121127	0.155841	330;966;5054	BIRC3;SERPINE1;CD59	geneontology_Biological_Process
GO:0042180	cellular ketone metabolic process	http://amigo.geneontology.org/amigo/term/GO:0042180	128	6	1.93041	3.10815	0.0128307	0.164704	1958;2821;3638;5163;23657;51141	EGR1;INSIG1;GPI;INSIG2;PDK1;SLC7A11	geneontology_Biological_Process
GO:1902042	negative regulation of extrinsic apoptotic signaling pathway via death domain receptors	http://amigo.geneontology.org/amigo/term/GO:1902042	33	3	0.497684	6.02793	0.0131792	0.167672	3162;3383;5054	HMOX1;ICAM1;SERPINE1	geneontology_Biological_Process
GO:0009896	positive regulation of catabolic process	http://amigo.geneontology.org/amigo/term/GO:0009896	338	11	5.09749	2.15793	0.0132575	0.167672	664;665;1027;3091;3099;3162;3303;5209;5716;23327;83667	CDKN1B;HIF1A;HMOX1;NEDD4L;PSMD10;BNIP3;BNIP3L;HK2;HSPA1A;PFKFB3;SESN2	geneontology_Biological_Process
GO:0007507	heart development	http://amigo.geneontology.org/amigo/term/GO:0007507	431	13	6.50005	1.99998	0.0132996	0.167672	1026;1027;1906;3091;3399;4015;5066;5155;5999;8828;10413;23363;54583	CDKN1B;HIF1A;ID3;LOX;YAP1;CDKN1A;EDN1;EGLN1;NRP2;OBSL1;PAM;PDGFB;RGS4	geneontology_Biological_Process
GO:1901214	regulation of neuron death	http://amigo.geneontology.org/amigo/term/GO:1901214	250	9	3.77033	2.38706	0.0133724	0.167672	947;1649;1958;2821;3091;3162;23657;54583;112399	EGR1;HIF1A;HMOX1;CD34;DDIT3;EGLN1;EGLN3;GPI;SLC7A11	geneontology_Biological_Process
GO:0003094	glomerular filtration	http://amigo.geneontology.org/amigo/term/GO:0003094	12	2	0.180976	11.0512	0.0135062	0.167672	947;5155	CD34;PDGFB	geneontology_Biological_Process
GO:0006534	cysteine metabolic process	http://amigo.geneontology.org/amigo/term/GO:0006534	12	2	0.180976	11.0512	0.0135062	0.167672	1491;23657	CTH;SLC7A11	geneontology_Biological_Process
GO:0043217	myelin maintenance	http://amigo.geneontology.org/amigo/term/GO:0043217	12	2	0.180976	11.0512	0.0135062	0.167672	7852;10397	NDRG1;CXCR4	geneontology_Biological_Process
GO:0044794	positive regulation by host of viral process	http://amigo.geneontology.org/amigo/term/GO:0044794	12	2	0.180976	11.0512	0.0135062	0.167672	858;2040	CAV2;STOM	geneontology_Biological_Process
GO:0061548	ganglion development	http://amigo.geneontology.org/amigo/term/GO:0061548	12	2	0.180976	11.0512	0.0135062	0.167672	5999;8828	NRP2;RGS4	geneontology_Biological_Process
GO:0090399	replicative senescence	http://amigo.geneontology.org/amigo/term/GO:0090399	12	2	0.180976	11.0512	0.0135062	0.167672	1026;5054	SERPINE1;CDKN1A	geneontology_Biological_Process
GO:1901722	regulation of cell proliferation involved in kidney development	http://amigo.geneontology.org/amigo/term/GO:1901722	12	2	0.180976	11.0512	0.0135062	0.167672	1958;5155	EGR1;PDGFB	geneontology_Biological_Process
GO:0043518	negative regulation of DNA damage response, signal transduction by p53 class mediator	http://amigo.geneontology.org/amigo/term/GO:0043518	12	2	0.180976	11.0512	0.0135062	0.167672	4282;5716	PSMD10;MIF	geneontology_Biological_Process
GO:0097531	mast cell migration	http://amigo.geneontology.org/amigo/term/GO:0097531	12	2	0.180976	11.0512	0.0135062	0.167672	5228;7424	PGF;VEGFC	geneontology_Biological_Process
GO:0032310	prostaglandin secretion	http://amigo.geneontology.org/amigo/term/GO:0032310	12	2	0.180976	11.0512	0.0135062	0.167672	1906;4282	EDN1;MIF	geneontology_Biological_Process
GO:0051024	positive regulation of immunoglobulin secretion	http://amigo.geneontology.org/amigo/term/GO:0051024	12	2	0.180976	11.0512	0.0135062	0.167672	2821;3569	IL6;GPI	geneontology_Biological_Process
GO:0015893	drug transport	http://amigo.geneontology.org/amigo/term/GO:0015893	130	6	1.96057	3.06033	0.0137687	0.170185	760;1906;4794;5999;6535;23657	CA2;NFKBIE;EDN1;RGS4;SLC6A8;SLC7A11	geneontology_Biological_Process
GO:0051147	regulation of muscle cell differentiation	http://amigo.geneontology.org/amigo/term/GO:0051147	130	6	1.96057	3.06033	0.0137687	0.170185	1491;1906;5155;5999;30846;79365	BHLHE41;CTH;EDN1;EHD2;PDGFB;RGS4	geneontology_Biological_Process
GO:0014909	smooth muscle cell migration	http://amigo.geneontology.org/amigo/term/GO:0014909	62	4	0.935042	4.27788	0.0141027	0.172431	3486;5054;5155;5328	IGFBP3;PLAU;SERPINE1;PDGFB	geneontology_Biological_Process
GO:1903825	organic acid transmembrane transport	http://amigo.geneontology.org/amigo/term/GO:1903825	62	4	0.935042	4.27788	0.0141027	0.172431	5999;6535;9123;23657	RGS4;SLC16A3;SLC6A8;SLC7A11	geneontology_Biological_Process
GO:1905039	carboxylic acid transmembrane transport	http://amigo.geneontology.org/amigo/term/GO:1905039	62	4	0.935042	4.27788	0.0141027	0.172431	5999;6535;9123;23657	RGS4;SLC16A3;SLC6A8;SLC7A11	geneontology_Biological_Process
GO:1903578	regulation of ATP metabolic process	http://amigo.geneontology.org/amigo/term/GO:1903578	62	4	0.935042	4.27788	0.0141027	0.172431	3091;5209;5223;10105	HIF1A;PPIF;PFKFB3;PGAM1	geneontology_Biological_Process
GO:0032507	maintenance of protein location in cell	http://amigo.geneontology.org/amigo/term/GO:0032507	62	4	0.935042	4.27788	0.0141027	0.172431	3098;3099;3638;6676	INSIG1;HK1;HK2;SPAG4	geneontology_Biological_Process
GO:0051055	negative regulation of lipid biosynthetic process	http://amigo.geneontology.org/amigo/term/GO:0051055	34	3	0.512765	5.85063	0.0142976	0.174222	3638;5155;51141	INSIG1;INSIG2;PDGFB	geneontology_Biological_Process
GO:0031667	response to nutrient levels	http://amigo.geneontology.org/amigo/term/GO:0031667	388	12	5.85155	2.05074	0.0143108	0.174222	178;1026;1649;1824;2181;3162;3383;3625;3939;5599;7071;83667	ACSL3;AGL;DSC2;HMOX1;ICAM1;INHBB;MAPK8;CDKN1A;DDIT3;KLF10;LDHA;SESN2	geneontology_Biological_Process
GO:0048469	cell maturation	http://amigo.geneontology.org/amigo/term/GO:0048469	133	6	2.00582	2.9913	0.0152642	0.185431	283;1026;1028;2034;3091;6690	EPAS1;HIF1A;SPINK1;ANG;CDKN1A;CDKN1C	geneontology_Biological_Process
GO:0072210	metanephric nephron development	http://amigo.geneontology.org/amigo/term/GO:0072210	35	3	0.527846	5.68347	0.0154684	0.186709	947;1958;5155	EGR1;CD34;PDGFB	geneontology_Biological_Process
GO:0072595	maintenance of protein localization in organelle	http://amigo.geneontology.org/amigo/term/GO:0072595	35	3	0.527846	5.68347	0.0154684	0.186709	3098;3099;3638	INSIG1;HK1;HK2	geneontology_Biological_Process
GO:0001961	positive regulation of cytokine-mediated signaling pathway	http://amigo.geneontology.org/amigo/term/GO:0001961	35	3	0.527846	5.68347	0.0154684	0.186709	1906;3091;3303	HIF1A;EDN1;HSPA1A	geneontology_Biological_Process
GO:0010565	regulation of cellular ketone metabolic process	http://amigo.geneontology.org/amigo/term/GO:0010565	97	5	1.46289	3.4179	0.0155202	0.186793	1958;3638;5163;23657;51141	EGR1;INSIG1;INSIG2;PDK1;SLC7A11	geneontology_Biological_Process
GO:0002793	positive regulation of peptide secretion	http://amigo.geneontology.org/amigo/term/GO:0002793	214	8	3.2274	2.47877	0.0156875	0.186793	283;947;2821;3091;3098;3569;4282;7424	HIF1A;IL6;ANG;CD34;GPI;HK1;MIF;VEGFC	geneontology_Biological_Process
GO:0034614	cellular response to reactive oxygen species	http://amigo.geneontology.org/amigo/term/GO:0034614	134	6	2.0209	2.96898	0.0157869	0.186793	664;1545;3569;5599;10105;55139	IL6;MAPK8;PPIF;ANKZF1;BNIP3;CYP1B1	geneontology_Biological_Process
GO:0097205	renal filtration	http://amigo.geneontology.org/amigo/term/GO:0097205	13	2	0.196057	10.2011	0.0158053	0.186793	947;5155	CD34;PDGFB	geneontology_Biological_Process
GO:0090192	regulation of glomerulus development	http://amigo.geneontology.org/amigo/term/GO:0090192	13	2	0.196057	10.2011	0.0158053	0.186793	1958;5155	EGR1;PDGFB	geneontology_Biological_Process
GO:0032274	gonadotropin secretion	http://amigo.geneontology.org/amigo/term/GO:0032274	13	2	0.196057	10.2011	0.0158053	0.186793	3623;3625	INHBB;INHA	geneontology_Biological_Process
GO:0044406	adhesion of symbiont to host	http://amigo.geneontology.org/amigo/term/GO:0044406	13	2	0.196057	10.2011	0.0158053	0.186793	3383;3625	ICAM1;INHBB	geneontology_Biological_Process
GO:0071850	mitotic cell cycle arrest	http://amigo.geneontology.org/amigo/term/GO:0071850	13	2	0.196057	10.2011	0.0158053	0.186793	1026;1027	CDKN1B;CDKN1A	geneontology_Biological_Process
GO:1905063	regulation of vascular smooth muscle cell differentiation	http://amigo.geneontology.org/amigo/term/GO:1905063	13	2	0.196057	10.2011	0.0158053	0.186793	1491;5155	CTH;PDGFB	geneontology_Biological_Process
GO:0072337	modified amino acid transport	http://amigo.geneontology.org/amigo/term/GO:0072337	13	2	0.196057	10.2011	0.0158053	0.186793	6535;23657	SLC6A8;SLC7A11	geneontology_Biological_Process
GO:0006869	lipid transport	http://amigo.geneontology.org/amigo/term/GO:0006869	215	8	3.24248	2.46724	0.0160918	0.189782	950;1906;2181;2760;4282;7436;28234;51454	ACSL3;GULP1;SCARB2;EDN1;GM2A;MIF;SLCO1B3;VLDLR	geneontology_Biological_Process
GO:0003006	developmental process involved in reproduction	http://amigo.geneontology.org/amigo/term/GO:0003006	491	14	7.40493	1.89063	0.016243	0.191168	283;1027;1028;2034;3091;3383;3623;3625;5155;6240;6690;26471;54583;55818	CDKN1B;EPAS1;HIF1A;ICAM1;INHBB;NUPR1;RRM1;SPINK1;ANG;CDKN1C;EGLN1;INHA;KDM3A;PDGFB	geneontology_Biological_Process
GO:1904035	regulation of epithelial cell apoptotic process	http://amigo.geneontology.org/amigo/term/GO:1904035	65	4	0.980286	4.08044	0.0165354	0.193804	3162;3383;3569;5054	HMOX1;ICAM1;IL6;SERPINE1	geneontology_Biological_Process
GO:0007009	plasma membrane organization	http://amigo.geneontology.org/amigo/term/GO:0007009	65	4	0.980286	4.08044	0.0165354	0.193804	858;7852;10397;30846	CAV2;NDRG1;CXCR4;EHD2	geneontology_Biological_Process
GO:0071900	regulation of protein serine/threonine kinase activity	http://amigo.geneontology.org/amigo/term/GO:0071900	444	13	6.69611	1.94143	0.0166496	0.194738	898;1026;1027;1028;1845;1906;4282;5155;5606;5716;5999;7852;83667	CCNE1;CDKN1B;PSMD10;CDKN1A;CDKN1C;CXCR4;DUSP3;EDN1;MAP2K3;MIF;PDGFB;RGS4;SESN2	geneontology_Biological_Process
GO:0034198	cellular response to amino acid starvation	http://amigo.geneontology.org/amigo/term/GO:0034198	36	3	0.542928	5.5256	0.0166916	0.194827	1026;5599;83667	MAPK8;CDKN1A;SESN2	geneontology_Biological_Process
GO:1904951	positive regulation of establishment of protein localization	http://amigo.geneontology.org/amigo/term/GO:1904951	350	11	5.27846	2.08394	0.0167942	0.195622	283;947;2040;2181;2821;3091;3098;3569;4282;5599;7424	ACSL3;HIF1A;IL6;MAPK8;ANG;CD34;GPI;HK1;MIF;STOM;VEGFC	geneontology_Biological_Process
GO:2001236	regulation of extrinsic apoptotic signaling pathway	http://amigo.geneontology.org/amigo/term/GO:2001236	136	6	2.05106	2.92532	0.0168691	0.195689	3162;3303;3383;3655;5054;10413	HMOX1;ICAM1;ITGA6;SERPINE1;YAP1;HSPA1A	geneontology_Biological_Process
GO:0030308	negative regulation of cell growth	http://amigo.geneontology.org/amigo/term/GO:0030308	136	6	2.05106	2.92532	0.0168691	0.195689	1026;1027;3303;5167;5999;83667	CDKN1B;ENPP1;CDKN1A;HSPA1A;RGS4;SESN2	geneontology_Biological_Process
GO:0010951	negative regulation of endopeptidase activity	http://amigo.geneontology.org/amigo/term/GO:0010951	176	7	2.65431	2.63722	0.0171423	0.198451	330;1294;2821;5054;6690;6695;25816	BIRC3;SERPINE1;SPINK1;TNFAIP8;COL7A1;GPI;SPOCK1	geneontology_Biological_Process
GO:0043534	blood vessel endothelial cell migration	http://amigo.geneontology.org/amigo/term/GO:0043534	100	5	1.50813	3.31536	0.0174966	0.201727	3091;3162;5155;5606;7424	HIF1A;HMOX1;MAP2K3;PDGFB;VEGFC	geneontology_Biological_Process
GO:0046660	female sex differentiation	http://amigo.geneontology.org/amigo/term/GO:0046660	100	5	1.50813	3.31536	0.0174966	0.201727	283;3383;3623;3625;26471	ICAM1;INHBB;NUPR1;ANG;INHA	geneontology_Biological_Process
GO:1904036	negative regulation of epithelial cell apoptotic process	http://amigo.geneontology.org/amigo/term/GO:1904036	37	3	0.558009	5.37626	0.0179676	0.205495	3162;3383;5054	HMOX1;ICAM1;SERPINE1	geneontology_Biological_Process
GO:2001242	regulation of intrinsic apoptotic signaling pathway	http://amigo.geneontology.org/amigo/term/GO:2001242	138	6	2.08122	2.88292	0.0180016	0.205495	1649;3091;3303;4282;10105;51616	HIF1A;PPIF;TAF9B;DDIT3;HSPA1A;MIF	geneontology_Biological_Process
GO:0046718	viral entry into host cell	http://amigo.geneontology.org/amigo/term/GO:0046718	101	5	1.52321	3.28253	0.0181907	0.205495	858;950;3303;3383;7852	CAV2;ICAM1;SCARB2;CXCR4;HSPA1A	geneontology_Biological_Process
GO:0020027	hemoglobin metabolic process	http://amigo.geneontology.org/amigo/term/GO:0020027	14	2	0.211138	9.47246	0.0182589	0.205495	3091;3623	HIF1A;INHA	geneontology_Biological_Process
GO:0072216	positive regulation of metanephros development	http://amigo.geneontology.org/amigo/term/GO:0072216	14	2	0.211138	9.47246	0.0182589	0.205495	1958;5155	EGR1;PDGFB	geneontology_Biological_Process
GO:0032352	positive regulation of hormone metabolic process	http://amigo.geneontology.org/amigo/term/GO:0032352	14	2	0.211138	9.47246	0.0182589	0.205495	1958;3091	EGR1;HIF1A	geneontology_Biological_Process
GO:0071243	cellular response to arsenic-containing substance	http://amigo.geneontology.org/amigo/term/GO:0071243	14	2	0.211138	9.47246	0.0182589	0.205495	3162;10105	HMOX1;PPIF	geneontology_Biological_Process
GO:0042762	regulation of sulfur metabolic process	http://amigo.geneontology.org/amigo/term/GO:0042762	14	2	0.211138	9.47246	0.0182589	0.205495	5163;23657	PDK1;SLC7A11	geneontology_Biological_Process
GO:0046184	aldehyde biosynthetic process	http://amigo.geneontology.org/amigo/term/GO:0046184	14	2	0.211138	9.47246	0.0182589	0.205495	2821;55818	GPI;KDM3A	geneontology_Biological_Process
GO:0071071	regulation of phospholipid biosynthetic process	http://amigo.geneontology.org/amigo/term/GO:0071071	14	2	0.211138	9.47246	0.0182589	0.205495	2181;5155	ACSL3;PDGFB	geneontology_Biological_Process
GO:0060055	angiogenesis involved in wound healing	http://amigo.geneontology.org/amigo/term/GO:0060055	14	2	0.211138	9.47246	0.0182589	0.205495	947;5054	SERPINE1;CD34	geneontology_Biological_Process
GO:0015732	prostaglandin transport	http://amigo.geneontology.org/amigo/term/GO:0015732	14	2	0.211138	9.47246	0.0182589	0.205495	1906;4282	EDN1;MIF	geneontology_Biological_Process
GO:0010466	negative regulation of peptidase activity	http://amigo.geneontology.org/amigo/term/GO:0010466	180	7	2.71464	2.57861	0.01915	0.214986	330;1294;2821;5054;6690;6695;25816	BIRC3;SERPINE1;SPINK1;TNFAIP8;COL7A1;GPI;SPOCK1	geneontology_Biological_Process
GO:1900371	regulation of purine nucleotide biosynthetic process	http://amigo.geneontology.org/amigo/term/GO:1900371	68	4	1.02553	3.90042	0.0192162	0.214986	3091;5163;5209;5223	HIF1A;PDK1;PFKFB3;PGAM1	geneontology_Biological_Process
GO:0036473	cell death in response to oxidative stress	http://amigo.geneontology.org/amigo/term/GO:0036473	68	4	1.02553	3.90042	0.0192162	0.214986	1545;3091;5163;23657	HIF1A;CYP1B1;PDK1;SLC7A11	geneontology_Biological_Process
GO:0006110	regulation of glycolytic process	http://amigo.geneontology.org/amigo/term/GO:0006110	38	3	0.57309	5.23478	0.0192965	0.215034	3091;5209;5223	HIF1A;PFKFB3;PGAM1	geneontology_Biological_Process
GO:1990928	response to amino acid starvation	http://amigo.geneontology.org/amigo/term/GO:1990928	38	3	0.57309	5.23478	0.0192965	0.215034	1026;5599;83667	MAPK8;CDKN1A;SESN2	geneontology_Biological_Process
GO:0072655	establishment of protein localization to mitochondrion	http://amigo.geneontology.org/amigo/term/GO:0072655	103	5	1.55338	3.2188	0.0196331	0.218356	665;1649;3098;3099;5599	MAPK8;BNIP3L;DDIT3;HK1;HK2	geneontology_Biological_Process
GO:0052548	regulation of endopeptidase activity	http://amigo.geneontology.org/amigo/term/GO:0052548	313	10	4.72045	2.11844	0.0200316	0.222101	330;1294;1944;2821;5054;6690;6695;25816;26355;112399	BIRC3;SERPINE1;SPINK1;TNFAIP8;COL7A1;EFNA3;EGLN3;FAM162A;GPI;SPOCK1	geneontology_Biological_Process
GO:0071383	cellular response to steroid hormone stimulus	http://amigo.geneontology.org/amigo/term/GO:0071383	224	8	3.37822	2.36811	0.0200766	0.222101	898;1906;3383;6095;10413;54206;55818;114907	CCNE1;ICAM1;YAP1;EDN1;ERRFI1;FBXO32;KDM3A;RORA	geneontology_Biological_Process
GO:0001101	response to acid chemical	http://amigo.geneontology.org/amigo/term/GO:0001101	268	9	4.04179	2.22673	0.0201321	0.222101	1027;1906;1958;3383;3399;5155;10413;51141;83667	CDKN1B;EGR1;ICAM1;ID3;YAP1;EDN1;INSIG2;PDGFB;SESN2	geneontology_Biological_Process
GO:0030808	regulation of nucleotide biosynthetic process	http://amigo.geneontology.org/amigo/term/GO:0030808	69	4	1.04061	3.8439	0.020166	0.222101	3091;5163;5209;5223	HIF1A;PDK1;PFKFB3;PGAM1	geneontology_Biological_Process
GO:0031100	animal organ regeneration	http://amigo.geneontology.org/amigo/term/GO:0031100	69	4	1.04061	3.8439	0.020166	0.222101	1026;3162;3936;5228	HMOX1;CDKN1A;LCP1;PGF	geneontology_Biological_Process
GO:0015718	monocarboxylic acid transport	http://amigo.geneontology.org/amigo/term/GO:0015718	104	5	1.56846	3.18785	0.0203817	0.222409	1906;2181;4282;9123;28234	ACSL3;EDN1;MIF;SLC16A3;SLCO1B3	geneontology_Biological_Process
GO:0051262	protein tetramerization	http://amigo.geneontology.org/amigo/term/GO:0051262	104	5	1.56846	3.18785	0.0203817	0.222409	226;1491;5211;6240;6281	RRM1;ALDOA;CTH;PFKL;S100A10	geneontology_Biological_Process
GO:0048638	regulation of developmental growth	http://amigo.geneontology.org/amigo/term/GO:0048638	269	9	4.05688	2.21846	0.0205689	0.222409	1026;1027;1808;1906;3897;5999;8835;10413;23327	CDKN1B;L1CAM;NEDD4L;SOCS2;YAP1;CDKN1A;DPYSL2;EDN1;RGS4	geneontology_Biological_Process
GO:0030811	regulation of nucleotide catabolic process	http://amigo.geneontology.org/amigo/term/GO:0030811	39	3	0.588172	5.10055	0.0206783	0.222409	3091;5209;5223	HIF1A;PFKFB3;PGAM1	geneontology_Biological_Process
GO:0033628	regulation of cell adhesion mediated by integrin	http://amigo.geneontology.org/amigo/term/GO:0033628	39	3	0.588172	5.10055	0.0206783	0.222409	1545;5054;5328	PLAU;SERPINE1;CYP1B1	geneontology_Biological_Process
GO:0033574	response to testosterone	http://amigo.geneontology.org/amigo/term/GO:0033574	39	3	0.588172	5.10055	0.0206783	0.222409	768;1906;2821	CA9;EDN1;GPI	geneontology_Biological_Process
GO:0007160	cell-matrix adhesion	http://amigo.geneontology.org/amigo/term/GO:0007160	183	7	2.75988	2.53634	0.0207603	0.222409	947;1845;3655;3897;5054;5328;6281	ITGA6;L1CAM;PLAU;SERPINE1;CD34;DUSP3;S100A10	geneontology_Biological_Process
GO:0045922	negative regulation of fatty acid metabolic process	http://amigo.geneontology.org/amigo/term/GO:0045922	15	2	0.22622	8.84096	0.0208619	0.222409	3638;51141	INSIG1;INSIG2	geneontology_Biological_Process
GO:0001780	neutrophil homeostasis	http://amigo.geneontology.org/amigo/term/GO:0001780	15	2	0.22622	8.84096	0.0208619	0.222409	3569;23657	IL6;SLC7A11	geneontology_Biological_Process
GO:1903204	negative regulation of oxidative stress-induced neuron death	http://amigo.geneontology.org/amigo/term/GO:1903204	15	2	0.22622	8.84096	0.0208619	0.222409	3091;23657	HIF1A;SLC7A11	geneontology_Biological_Process
GO:0044342	type B pancreatic cell proliferation	http://amigo.geneontology.org/amigo/term/GO:0044342	15	2	0.22622	8.84096	0.0208619	0.222409	3486;54206	IGFBP3;ERRFI1	geneontology_Biological_Process
GO:0060575	intestinal epithelial cell differentiation	http://amigo.geneontology.org/amigo/term/GO:0060575	15	2	0.22622	8.84096	0.0208619	0.222409	1026;3091	HIF1A;CDKN1A	geneontology_Biological_Process
GO:0097094	craniofacial suture morphogenesis	http://amigo.geneontology.org/amigo/term/GO:0097094	15	2	0.22622	8.84096	0.0208619	0.222409	3638;51141	INSIG1;INSIG2	geneontology_Biological_Process
GO:0061050	regulation of cell growth involved in cardiac muscle cell development	http://amigo.geneontology.org/amigo/term/GO:0061050	15	2	0.22622	8.84096	0.0208619	0.222409	1906;5999	EDN1;RGS4	geneontology_Biological_Process
GO:0030903	notochord development	http://amigo.geneontology.org/amigo/term/GO:0030903	15	2	0.22622	8.84096	0.0208619	0.222409	3399;10413	ID3;YAP1	geneontology_Biological_Process
GO:0032305	positive regulation of icosanoid secretion	http://amigo.geneontology.org/amigo/term/GO:0032305	15	2	0.22622	8.84096	0.0208619	0.222409	1906;4282	EDN1;MIF	geneontology_Biological_Process
GO:2000193	positive regulation of fatty acid transport	http://amigo.geneontology.org/amigo/term/GO:2000193	15	2	0.22622	8.84096	0.0208619	0.222409	1906;4282	EDN1;MIF	geneontology_Biological_Process
GO:0002790	peptide secretion	http://amigo.geneontology.org/amigo/term/GO:0002790	458	13	6.90724	1.88208	0.0209406	0.222828	283;947;1906;2821;3091;3098;3569;3625;4282;5066;5211;7424;8609	HIF1A;IL6;INHBB;ANG;CD34;EDN1;GPI;HK1;KLF7;MIF;PAM;PFKL;VEGFC	geneontology_Biological_Process
GO:0007411	axon guidance	http://amigo.geneontology.org/amigo/term/GO:0007411	226	8	3.40838	2.34716	0.0210499	0.223571	1808;1944;3897;7436;7852;8609;8828;9252	L1CAM;CXCR4;DPYSL2;EFNA3;KLF7;NRP2;RPS6KA5;VLDLR	geneontology_Biological_Process
GO:0045445	myoblast differentiation	http://amigo.geneontology.org/amigo/term/GO:0045445	70	4	1.05569	3.78898	0.0211444	0.224154	1649;2034;3399;3486	EPAS1;ID3;IGFBP3;DDIT3	geneontology_Biological_Process
GO:0051346	negative regulation of hydrolase activity	http://amigo.geneontology.org/amigo/term/GO:0051346	316	10	4.7657	2.09833	0.0212452	0.224802	330;1294;2821;5054;6690;6695;10105;25816;51400;54583	BIRC3;PPIF;SERPINE1;SPINK1;TNFAIP8;COL7A1;EGLN1;GPI;PPME1;SPOCK1	geneontology_Biological_Process
GO:0001822	kidney development	http://amigo.geneontology.org/amigo/term/GO:0001822	227	8	3.42346	2.33682	0.0215489	0.227166	760;947;1028;1958;3399;5155;5228;10413	CA2;EGR1;ID3;YAP1;CD34;CDKN1C;PDGFB;PGF	geneontology_Biological_Process
GO:0097485	neuron projection guidance	http://amigo.geneontology.org/amigo/term/GO:0097485	227	8	3.42346	2.33682	0.0215489	0.227166	1808;1944;3897;7436;7852;8609;8828;9252	L1CAM;CXCR4;DPYSL2;EFNA3;KLF7;NRP2;RPS6KA5;VLDLR	geneontology_Biological_Process
GO:0042133	neurotransmitter metabolic process	http://amigo.geneontology.org/amigo/term/GO:0042133	106	5	1.59862	3.1277	0.0219344	0.230801	947;1545;1906;3383;6095	ICAM1;CD34;CYP1B1;EDN1;RORA	geneontology_Biological_Process
GO:0051222	positive regulation of protein transport	http://amigo.geneontology.org/amigo/term/GO:0051222	318	10	4.79586	2.08513	0.0220836	0.231791	283;947;2040;2181;2821;3091;3098;3569;4282;7424	ACSL3;HIF1A;IL6;ANG;CD34;GPI;HK1;MIF;STOM;VEGFC	geneontology_Biological_Process
GO:0035850	epithelial cell differentiation involved in kidney development	http://amigo.geneontology.org/amigo/term/GO:0035850	40	3	0.603253	4.97304	0.0221133	0.231791	947;5155;10413	YAP1;CD34;PDGFB	geneontology_Biological_Process
GO:0002718	regulation of cytokine production involved in immune response	http://amigo.geneontology.org/amigo/term/GO:0002718	71	4	1.07077	3.73562	0.0221514	0.231791	3098;3162;3569;4282	HMOX1;IL6;HK1;MIF	geneontology_Biological_Process
GO:0003013	circulatory system process	http://amigo.geneontology.org/amigo/term/GO:0003013	413	12	6.22859	1.9266	0.0222193	0.232073	947;1824;1906;2034;3162;3383;5155;5606;5999;7424;10413;23327	DSC2;EPAS1;HMOX1;ICAM1;NEDD4L;YAP1;CD34;EDN1;MAP2K3;PDGFB;RGS4;VEGFC	geneontology_Biological_Process
GO:0070585	protein localization to mitochondrion	http://amigo.geneontology.org/amigo/term/GO:0070585	107	5	1.6137	3.09847	0.0227389	0.237062	665;1649;3098;3099;5599	MAPK8;BNIP3L;DDIT3;HK1;HK2	geneontology_Biological_Process
GO:1903008	organelle disassembly	http://amigo.geneontology.org/amigo/term/GO:1903008	72	4	1.08586	3.68373	0.0231873	0.241249	664;665;3091;3099	HIF1A;BNIP3;BNIP3L;HK2	geneontology_Biological_Process
GO:0008631	intrinsic apoptotic signaling pathway in response to oxidative stress	http://amigo.geneontology.org/amigo/term/GO:0008631	41	3	0.618334	4.85175	0.0236014	0.241249	1545;3091;5163	HIF1A;CYP1B1;PDK1	geneontology_Biological_Process
GO:0032757	positive regulation of interleukin-8 production	http://amigo.geneontology.org/amigo/term/GO:0032757	41	3	0.618334	4.85175	0.0236014	0.241249	1649;3303;5054	SERPINE1;DDIT3;HSPA1A	geneontology_Biological_Process
GO:0060760	positive regulation of response to cytokine stimulus	http://amigo.geneontology.org/amigo/term/GO:0060760	41	3	0.618334	4.85175	0.0236014	0.241249	1906;3091;3303	HIF1A;EDN1;HSPA1A	geneontology_Biological_Process
GO:0042771	intrinsic apoptotic signaling pathway in response to DNA damage by p53 class mediator	http://amigo.geneontology.org/amigo/term/GO:0042771	41	3	0.618334	4.85175	0.0236014	0.241249	4282;26471;51616	NUPR1;TAF9B;MIF	geneontology_Biological_Process
GO:0090201	negative regulation of release of cytochrome c from mitochondria	http://amigo.geneontology.org/amigo/term/GO:0090201	16	2	0.241301	8.2884	0.0236092	0.241249	5716;10105	PPIF;PSMD10	geneontology_Biological_Process
GO:0060749	mammary gland alveolus development	http://amigo.geneontology.org/amigo/term/GO:0060749	16	2	0.241301	8.2884	0.0236092	0.241249	3091;8835	HIF1A;SOCS2	geneontology_Biological_Process
GO:0061377	mammary gland lobule development	http://amigo.geneontology.org/amigo/term/GO:0061377	16	2	0.241301	8.2884	0.0236092	0.241249	3091;8835	HIF1A;SOCS2	geneontology_Biological_Process
GO:1902166	negative regulation of intrinsic apoptotic signaling pathway in response to DNA damage by p53 class mediator	http://amigo.geneontology.org/amigo/term/GO:1902166	16	2	0.241301	8.2884	0.0236092	0.241249	4282;51616	TAF9B;MIF	geneontology_Biological_Process
GO:0007096	regulation of exit from mitosis	http://amigo.geneontology.org/amigo/term/GO:0007096	16	2	0.241301	8.2884	0.0236092	0.241249	1027;1028	CDKN1B;CDKN1C	geneontology_Biological_Process
GO:0042994	cytoplasmic sequestering of transcription factor	http://amigo.geneontology.org/amigo/term/GO:0042994	16	2	0.241301	8.2884	0.0236092	0.241249	4794;5716	NFKBIE;PSMD10	geneontology_Biological_Process
GO:0140014	mitotic nuclear division	http://amigo.geneontology.org/amigo/term/GO:0140014	233	8	3.51395	2.27664	0.0247208	0.252153	858;898;1027;1028;1906;3303;5155;23363	CAV2;CCNE1;CDKN1B;CDKN1C;EDN1;HSPA1A;OBSL1;PDGFB	geneontology_Biological_Process
GO:0071216	cellular response to biotic stimulus	http://amigo.geneontology.org/amigo/term/GO:0071216	190	7	2.86545	2.4429	0.0248805	0.253091	1649;3383;3569;4282;5054;5599;10628	ICAM1;IL6;MAPK8;SERPINE1;TXNIP;DDIT3;MIF	geneontology_Biological_Process
GO:0043030	regulation of macrophage activation	http://amigo.geneontology.org/amigo/term/GO:0043030	42	3	0.633415	4.73623	0.0251425	0.253091	3569;4282;6095	IL6;MIF;RORA	geneontology_Biological_Process
GO:0003333	amino acid transmembrane transport	http://amigo.geneontology.org/amigo/term/GO:0003333	42	3	0.633415	4.73623	0.0251425	0.253091	5999;6535;23657	RGS4;SLC6A8;SLC7A11	geneontology_Biological_Process
GO:0006855	drug transmembrane transport	http://amigo.geneontology.org/amigo/term/GO:0006855	42	3	0.633415	4.73623	0.0251425	0.253091	5999;6535;23657	RGS4;SLC6A8;SLC7A11	geneontology_Biological_Process
GO:0006984	ER-nucleus signaling pathway	http://amigo.geneontology.org/amigo/term/GO:0006984	42	3	0.633415	4.73623	0.0251425	0.253091	1649;3638;51141	INSIG1;DDIT3;INSIG2	geneontology_Biological_Process
GO:1900034	regulation of cellular response to heat	http://amigo.geneontology.org/amigo/term/GO:1900034	42	3	0.633415	4.73623	0.0251425	0.253091	947;3303;10808	CD34;HSPA1A;HSPH1	geneontology_Biological_Process
GO:0071248	cellular response to metal ion	http://amigo.geneontology.org/amigo/term/GO:0071248	149	6	2.24712	2.67009	0.0251705	0.253091	664;1027;1906;3162;5599;10105	CDKN1B;HMOX1;MAPK8;PPIF;BNIP3;EDN1	geneontology_Biological_Process
GO:0031099	regeneration	http://amigo.geneontology.org/amigo/term/GO:0031099	149	6	2.24712	2.67009	0.0251705	0.253091	1026;1027;3162;3936;5228;10413	CDKN1B;HMOX1;YAP1;CDKN1A;LCP1;PGF	geneontology_Biological_Process
GO:0051091	positive regulation of DNA-binding transcription factor activity	http://amigo.geneontology.org/amigo/term/GO:0051091	234	8	3.52903	2.26691	0.0252797	0.253509	1491;1649;1906;3303;3383;3569;7804;9252	ICAM1;IL6;CTH;DDIT3;EDN1;HSPA1A;LRP8;RPS6KA5	geneontology_Biological_Process
GO:0014812	muscle cell migration	http://amigo.geneontology.org/amigo/term/GO:0014812	74	4	1.11602	3.58417	0.0253464	0.253509	3486;5054;5155;5328	IGFBP3;PLAU;SERPINE1;PDGFB	geneontology_Biological_Process
GO:0001776	leukocyte homeostasis	http://amigo.geneontology.org/amigo/term/GO:0001776	74	4	1.11602	3.58417	0.0253464	0.253509	3091;3569;4282;23657	HIF1A;IL6;MIF;SLC7A11	geneontology_Biological_Process
GO:0001667	ameboidal-type cell migration	http://amigo.geneontology.org/amigo/term/GO:0001667	326	10	4.91651	2.03396	0.0256798	0.25639	1545;1906;2821;3091;3162;5155;5606;6273;7424;8828	HIF1A;HMOX1;S100A2;CYP1B1;EDN1;GPI;MAP2K3;NRP2;PDGFB;VEGFC	geneontology_Biological_Process
GO:0006898	receptor-mediated endocytosis	http://amigo.geneontology.org/amigo/term/GO:0006898	235	8	3.54411	2.25727	0.0258474	0.25761	858;950;5054;5167;7436;7804;10808;55681	CAV2;ENPP1;SCARB2;SCYL2;SERPINE1;HSPH1;LRP8;VLDLR	geneontology_Biological_Process
GO:0019058	viral life cycle	http://amigo.geneontology.org/amigo/term/GO:0019058	236	8	3.55919	2.2477	0.026424	0.259505	858;950;2040;3303;3383;7852;10318;23327	CAV2;ICAM1;NEDD4L;SCARB2;CXCR4;HSPA1A;STOM;TNIP1	geneontology_Biological_Process
GO:0061298	retina vasculature development in camera-type eye	http://amigo.geneontology.org/amigo/term/GO:0061298	17	2	0.256382	7.80085	0.026496	0.259505	1545;3091	HIF1A;CYP1B1	geneontology_Biological_Process
GO:0032793	positive regulation of CREB transcription factor activity	http://amigo.geneontology.org/amigo/term/GO:0032793	17	2	0.256382	7.80085	0.026496	0.259505	7804;9252	LRP8;RPS6KA5	geneontology_Biological_Process
GO:0070528	protein kinase C signaling	http://amigo.geneontology.org/amigo/term/GO:0070528	17	2	0.256382	7.80085	0.026496	0.259505	5155;9590	AKAP12;PDGFB	geneontology_Biological_Process
GO:0010738	regulation of protein kinase A signaling	http://amigo.geneontology.org/amigo/term/GO:0010738	17	2	0.256382	7.80085	0.026496	0.259505	4282;9590	AKAP12;MIF	geneontology_Biological_Process
GO:0032303	regulation of icosanoid secretion	http://amigo.geneontology.org/amigo/term/GO:0032303	17	2	0.256382	7.80085	0.026496	0.259505	1906;4282	EDN1;MIF	geneontology_Biological_Process
GO:0042481	regulation of odontogenesis	http://amigo.geneontology.org/amigo/term/GO:0042481	17	2	0.256382	7.80085	0.026496	0.259505	947;1906	CD34;EDN1	geneontology_Biological_Process
GO:0031579	membrane raft organization	http://amigo.geneontology.org/amigo/term/GO:0031579	17	2	0.256382	7.80085	0.026496	0.259505	858;6281	CAV2;S100A10	geneontology_Biological_Process
GO:0042789	mRNA transcription by RNA polymerase II	http://amigo.geneontology.org/amigo/term/GO:0042789	17	2	0.256382	7.80085	0.026496	0.259505	1649;3091	HIF1A;DDIT3	geneontology_Biological_Process
GO:0045821	positive regulation of glycolytic process	http://amigo.geneontology.org/amigo/term/GO:0045821	17	2	0.256382	7.80085	0.026496	0.259505	3091;5209	HIF1A;PFKFB3	geneontology_Biological_Process
GO:0035094	response to nicotine	http://amigo.geneontology.org/amigo/term/GO:0035094	43	3	0.648497	4.62608	0.0267367	0.260959	1906;3162;23657	HMOX1;EDN1;SLC7A11	geneontology_Biological_Process
GO:0045661	regulation of myoblast differentiation	http://amigo.geneontology.org/amigo/term/GO:0045661	43	3	0.648497	4.62608	0.0267367	0.260959	1649;3399;3486	ID3;IGFBP3;DDIT3	geneontology_Biological_Process
GO:0030260	entry into host cell	http://amigo.geneontology.org/amigo/term/GO:0030260	112	5	1.68911	2.96014	0.0270477	0.262186	858;950;3303;3383;7852	CAV2;ICAM1;SCARB2;CXCR4;HSPA1A	geneontology_Biological_Process
GO:0044409	entry into host	http://amigo.geneontology.org/amigo/term/GO:0044409	112	5	1.68911	2.96014	0.0270477	0.262186	858;950;3303;3383;7852	CAV2;ICAM1;SCARB2;CXCR4;HSPA1A	geneontology_Biological_Process
GO:0051806	entry into cell of other organism involved in symbiotic interaction	http://amigo.geneontology.org/amigo/term/GO:0051806	112	5	1.68911	2.96014	0.0270477	0.262186	858;950;3303;3383;7852	CAV2;ICAM1;SCARB2;CXCR4;HSPA1A	geneontology_Biological_Process
GO:0051828	entry into other organism involved in symbiotic interaction	http://amigo.geneontology.org/amigo/term/GO:0051828	112	5	1.68911	2.96014	0.0270477	0.262186	858;950;3303;3383;7852	CAV2;ICAM1;SCARB2;CXCR4;HSPA1A	geneontology_Biological_Process
GO:0009101	glycoprotein biosynthetic process	http://amigo.geneontology.org/amigo/term/GO:0009101	152	6	2.29236	2.61739	0.0274144	0.264144	5351;5352;9452;10318;22822;283464	GXYLT1;ITM2A;PHLDA1;PLOD1;PLOD2;TNIP1	geneontology_Biological_Process
GO:2001235	positive regulation of apoptotic signaling pathway	http://amigo.geneontology.org/amigo/term/GO:2001235	152	6	2.29236	2.61739	0.0274144	0.264144	664;1649;3625;5599;10105;26355	INHBB;MAPK8;PPIF;BNIP3;DDIT3;FAM162A	geneontology_Biological_Process
GO:0060326	cell chemotaxis	http://amigo.geneontology.org/amigo/term/GO:0060326	238	8	3.58935	2.22881	0.0276039	0.264144	1906;3569;4282;5054;5155;5228;7424;7852	IL6;SERPINE1;CXCR4;EDN1;MIF;PDGFB;PGF;VEGFC	geneontology_Biological_Process
GO:0044070	regulation of anion transport	http://amigo.geneontology.org/amigo/term/GO:0044070	76	4	1.14618	3.48985	0.0276229	0.264144	760;1906;4282;5999	CA2;EDN1;MIF;RGS4	geneontology_Biological_Process
GO:0043502	regulation of muscle adaptation	http://amigo.geneontology.org/amigo/term/GO:0043502	76	4	1.14618	3.48985	0.0276229	0.264144	1906;5999;54206;114907	EDN1;ERRFI1;FBXO32;RGS4	geneontology_Biological_Process
GO:0045639	positive regulation of myeloid cell differentiation	http://amigo.geneontology.org/amigo/term/GO:0045639	76	4	1.14618	3.48985	0.0276229	0.264144	760;3091;3303;7071	CA2;HIF1A;HSPA1A;KLF10	geneontology_Biological_Process
GO:0048661	positive regulation of smooth muscle cell proliferation	http://amigo.geneontology.org/amigo/term/GO:0048661	76	4	1.14618	3.48985	0.0276229	0.264144	1906;3162;3569;5155	HMOX1;IL6;EDN1;PDGFB	geneontology_Biological_Process
GO:0051651	maintenance of location in cell	http://amigo.geneontology.org/amigo/term/GO:0051651	76	4	1.14618	3.48985	0.0276229	0.264144	3098;3099;3638;6676	INSIG1;HK1;HK2;SPAG4	geneontology_Biological_Process
GO:0031331	positive regulation of cellular catabolic process	http://amigo.geneontology.org/amigo/term/GO:0031331	284	9	4.2831	2.10128	0.0279697	0.267009	664;665;3091;3099;3162;3303;5209;5716;83667	HIF1A;HMOX1;PSMD10;BNIP3;BNIP3L;HK2;HSPA1A;PFKFB3;SESN2	geneontology_Biological_Process
GO:0051402	neuron apoptotic process	http://amigo.geneontology.org/amigo/term/GO:0051402	195	7	2.94086	2.38026	0.0281468	0.267797	664;1649;2821;3091;3162;26355;112399	HIF1A;HMOX1;BNIP3;DDIT3;EGLN3;FAM162A;GPI	geneontology_Biological_Process
GO:0061448	connective tissue development	http://amigo.geneontology.org/amigo/term/GO:0061448	195	7	2.94086	2.38026	0.0281468	0.267797	947;1294;1906;1958;3091;5155;8609	EGR1;HIF1A;CD34;COL7A1;EDN1;KLF7;PDGFB	geneontology_Biological_Process
GO:0006879	cellular iron ion homeostasis	http://amigo.geneontology.org/amigo/term/GO:0006879	44	3	0.663578	4.52094	0.0283838	0.268697	3091;3162;54583	HIF1A;HMOX1;EGLN1	geneontology_Biological_Process
GO:0006767	water-soluble vitamin metabolic process	http://amigo.geneontology.org/amigo/term/GO:0006767	44	3	0.663578	4.52094	0.0283838	0.268697	1528;5167;6515	ENPP1;CYB5A;SLC2A3	geneontology_Biological_Process
GO:0042246	tissue regeneration	http://amigo.geneontology.org/amigo/term/GO:0042246	44	3	0.663578	4.52094	0.0283838	0.268697	1026;1027;10413	CDKN1B;YAP1;CDKN1A	geneontology_Biological_Process
GO:0043687	post-translational protein modification	http://amigo.geneontology.org/amigo/term/GO:0043687	285	9	4.29818	2.09391	0.028522	0.269554	2034;3091;3486;3569;5716;8835;23363;55827;114907	DCAF6;EPAS1;HIF1A;IGFBP3;IL6;PSMD10;SOCS2;FBXO32;OBSL1	geneontology_Biological_Process
GO:0052547	regulation of peptidase activity	http://amigo.geneontology.org/amigo/term/GO:0052547	332	10	5.007	1.9972	0.0286411	0.270229	330;1294;1944;2821;5054;6690;6695;25816;26355;112399	BIRC3;SERPINE1;SPINK1;TNFAIP8;COL7A1;EFNA3;EGLN3;FAM162A;GPI;SPOCK1	geneontology_Biological_Process
GO:0032355	response to estradiol	http://amigo.geneontology.org/amigo/term/GO:0032355	114	5	1.71927	2.90821	0.0289073	0.272287	1027;2821;5066;8835;10628	CDKN1B;SOCS2;TXNIP;GPI;PAM	geneontology_Biological_Process
GO:0009306	protein secretion	http://amigo.geneontology.org/amigo/term/GO:0009306	430	12	6.48497	1.85043	0.0292051	0.273484	283;947;2821;3091;3098;3569;3625;4282;5066;5211;7424;8609	HIF1A;IL6;INHBB;ANG;CD34;GPI;HK1;KLF7;MIF;PAM;PFKL;VEGFC	geneontology_Biological_Process
GO:0030813	positive regulation of nucleotide catabolic process	http://amigo.geneontology.org/amigo/term/GO:0030813	18	2	0.271464	7.36747	0.0295175	0.273484	3091;5209	HIF1A;PFKFB3	geneontology_Biological_Process
GO:0051197	positive regulation of coenzyme metabolic process	http://amigo.geneontology.org/amigo/term/GO:0051197	18	2	0.271464	7.36747	0.0295175	0.273484	3091;5209	HIF1A;PFKFB3	geneontology_Biological_Process
GO:0089718	amino acid import across plasma membrane	http://amigo.geneontology.org/amigo/term/GO:0089718	18	2	0.271464	7.36747	0.0295175	0.273484	5999;23657	RGS4;SLC7A11	geneontology_Biological_Process
GO:0001516	prostaglandin biosynthetic process	http://amigo.geneontology.org/amigo/term/GO:0001516	18	2	0.271464	7.36747	0.0295175	0.273484	1906;4282	EDN1;MIF	geneontology_Biological_Process
GO:0046457	prostanoid biosynthetic process	http://amigo.geneontology.org/amigo/term/GO:0046457	18	2	0.271464	7.36747	0.0295175	0.273484	1906;4282	EDN1;MIF	geneontology_Biological_Process
GO:0044550	secondary metabolite biosynthetic process	http://amigo.geneontology.org/amigo/term/GO:0044550	18	2	0.271464	7.36747	0.0295175	0.273484	1491;23657	CTH;SLC7A11	geneontology_Biological_Process
GO:1902165	regulation of intrinsic apoptotic signaling pathway in response to DNA damage by p53 class mediator	http://amigo.geneontology.org/amigo/term/GO:1902165	18	2	0.271464	7.36747	0.0295175	0.273484	4282;51616	TAF9B;MIF	geneontology_Biological_Process
GO:0002052	positive regulation of neuroblast proliferation	http://amigo.geneontology.org/amigo/term/GO:0002052	18	2	0.271464	7.36747	0.0295175	0.273484	3091;7424	HIF1A;VEGFC	geneontology_Biological_Process
GO:0071218	cellular response to misfolded protein	http://amigo.geneontology.org/amigo/term/GO:0071218	18	2	0.271464	7.36747	0.0295175	0.273484	23753;55139	SDF2L1;ANKZF1	geneontology_Biological_Process
GO:1903531	negative regulation of secretion by cell	http://amigo.geneontology.org/amigo/term/GO:1903531	155	6	2.3376	2.56673	0.0297874	0.275084	947;1906;3162;3623;3625;5211	HMOX1;INHBB;CD34;EDN1;INHA;PFKL	geneontology_Biological_Process
GO:0006839	mitochondrial transport	http://amigo.geneontology.org/amigo/term/GO:0006839	155	6	2.3376	2.56673	0.0297874	0.275084	664;665;3099;3303;5599;10105	MAPK8;PPIF;BNIP3;BNIP3L;HK2;HSPA1A	geneontology_Biological_Process
GO:1901568	fatty acid derivative metabolic process	http://amigo.geneontology.org/amigo/term/GO:1901568	78	4	1.17634	3.40037	0.0300179	0.275128	1545;1906;2181;4282	ACSL3;CYP1B1;EDN1;MIF	geneontology_Biological_Process
GO:0002286	T cell activation involved in immune response	http://amigo.geneontology.org/amigo/term/GO:0002286	78	4	1.17634	3.40037	0.0300179	0.275128	3383;3569;3936;6095	ICAM1;IL6;LCP1;RORA	geneontology_Biological_Process
GO:2000649	regulation of sodium ion transmembrane transporter activity	http://amigo.geneontology.org/amigo/term/GO:2000649	45	3	0.678659	4.42048	0.0300837	0.275128	2040;2745;23327	NEDD4L;GLRX;STOM	geneontology_Biological_Process
GO:0070265	necrotic cell death	http://amigo.geneontology.org/amigo/term/GO:0070265	45	3	0.678659	4.42048	0.0300837	0.275128	330;664;10105	BIRC3;PPIF;BNIP3	geneontology_Biological_Process
GO:0031638	zymogen activation	http://amigo.geneontology.org/amigo/term/GO:0031638	45	3	0.678659	4.42048	0.0300837	0.275128	5054;5230;5328	PLAU;SERPINE1;PGK1	geneontology_Biological_Process
GO:0072091	regulation of stem cell proliferation	http://amigo.geneontology.org/amigo/term/GO:0072091	45	3	0.678659	4.42048	0.0300837	0.275128	3091;7424;10413	HIF1A;YAP1;VEGFC	geneontology_Biological_Process
GO:0043271	negative regulation of ion transport	http://amigo.geneontology.org/amigo/term/GO:0043271	116	5	1.74943	2.85807	0.0308462	0.281192	3383;5999;6690;10105;23327	ICAM1;NEDD4L;PPIF;SPINK1;RGS4	geneontology_Biological_Process
GO:0072006	nephron development	http://amigo.geneontology.org/amigo/term/GO:0072006	116	5	1.74943	2.85807	0.0308462	0.281192	947;1958;5155;5228;10413	EGR1;YAP1;CD34;PDGFB;PGF	geneontology_Biological_Process
GO:0009100	glycoprotein metabolic process	http://amigo.geneontology.org/amigo/term/GO:0009100	199	7	3.00118	2.33241	0.0309613	0.281788	3091;5351;5352;9452;10318;22822;283464	GXYLT1;HIF1A;ITM2A;PHLDA1;PLOD1;PLOD2;TNIP1	geneontology_Biological_Process
GO:0006865	amino acid transport	http://amigo.geneontology.org/amigo/term/GO:0006865	79	4	1.19142	3.35733	0.0312601	0.284051	4794;5999;6535;23657	NFKBIE;RGS4;SLC6A8;SLC7A11	geneontology_Biological_Process
GO:0097366	response to bronchodilator	http://amigo.geneontology.org/amigo/term/GO:0097366	46	3	0.693741	4.32438	0.0318363	0.288444	3383;5999;54583	ICAM1;EGLN1;RGS4	geneontology_Biological_Process
GO:0048813	dendrite morphogenesis	http://amigo.geneontology.org/amigo/term/GO:0048813	117	5	1.76451	2.83364	0.0318455	0.288444	7436;7804;8609;23327;23363	NEDD4L;KLF7;LRP8;OBSL1;VLDLR	geneontology_Biological_Process
GO:0099175	regulation of postsynapse organization	http://amigo.geneontology.org/amigo/term/GO:0099175	80	4	1.20651	3.31536	0.0325323	0.28942	7804;8828;23657;54583	EGLN1;LRP8;NRP2;SLC7A11	geneontology_Biological_Process
GO:0048010	vascular endothelial growth factor receptor signaling pathway	http://amigo.geneontology.org/amigo/term/GO:0048010	80	4	1.20651	3.31536	0.0325323	0.28942	3091;5228;7424;8828	HIF1A;NRP2;PGF;VEGFC	geneontology_Biological_Process
GO:0006925	inflammatory cell apoptotic process	http://amigo.geneontology.org/amigo/term/GO:0006925	19	2	0.286545	6.9797	0.032669	0.28942	3569;23657	IL6;SLC7A11	geneontology_Biological_Process
GO:0010894	negative regulation of steroid biosynthetic process	http://amigo.geneontology.org/amigo/term/GO:0010894	19	2	0.286545	6.9797	0.032669	0.28942	3638;51141	INSIG1;INSIG2	geneontology_Biological_Process
GO:0045939	negative regulation of steroid metabolic process	http://amigo.geneontology.org/amigo/term/GO:0045939	19	2	0.286545	6.9797	0.032669	0.28942	3638;51141	INSIG1;INSIG2	geneontology_Biological_Process
GO:1901522	positive regulation of transcription from RNA polymerase II promoter involved in cellular response to chemical stimulus	http://amigo.geneontology.org/amigo/term/GO:1901522	19	2	0.286545	6.9797	0.032669	0.28942	3091;83667	HIF1A;SESN2	geneontology_Biological_Process
GO:0045672	positive regulation of osteoclast differentiation	http://amigo.geneontology.org/amigo/term/GO:0045672	19	2	0.286545	6.9797	0.032669	0.28942	760;7071	CA2;KLF10	geneontology_Biological_Process
GO:0072111	cell proliferation involved in kidney development	http://amigo.geneontology.org/amigo/term/GO:0072111	19	2	0.286545	6.9797	0.032669	0.28942	1958;5155	EGR1;PDGFB	geneontology_Biological_Process
GO:0045662	negative regulation of myoblast differentiation	http://amigo.geneontology.org/amigo/term/GO:0045662	19	2	0.286545	6.9797	0.032669	0.28942	1649;3399	ID3;DDIT3	geneontology_Biological_Process
GO:2000036	regulation of stem cell population maintenance	http://amigo.geneontology.org/amigo/term/GO:2000036	19	2	0.286545	6.9797	0.032669	0.28942	10413;55818	YAP1;KDM3A	geneontology_Biological_Process
GO:0035994	response to muscle stretch	http://amigo.geneontology.org/amigo/term/GO:0035994	19	2	0.286545	6.9797	0.032669	0.28942	1906;2821	EDN1;GPI	geneontology_Biological_Process
GO:0051023	regulation of immunoglobulin secretion	http://amigo.geneontology.org/amigo/term/GO:0051023	19	2	0.286545	6.9797	0.032669	0.28942	2821;3569	IL6;GPI	geneontology_Biological_Process
GO:0015804	neutral amino acid transport	http://amigo.geneontology.org/amigo/term/GO:0015804	19	2	0.286545	6.9797	0.032669	0.28942	4794;5999	NFKBIE;RGS4	geneontology_Biological_Process
GO:0010869	regulation of receptor biosynthetic process	http://amigo.geneontology.org/amigo/term/GO:0010869	19	2	0.286545	6.9797	0.032669	0.28942	1906;3091	HIF1A;EDN1	geneontology_Biological_Process
GO:0035966	response to topologically incorrect protein	http://amigo.geneontology.org/amigo/term/GO:0035966	159	6	2.39793	2.50216	0.0331561	0.293142	1491;1649;3303;10808;23753;55139	SDF2L1;ANKZF1;CTH;DDIT3;HSPA1A;HSPH1	geneontology_Biological_Process
GO:0006260	DNA replication	http://amigo.geneontology.org/amigo/term/GO:0006260	202	7	3.04643	2.29777	0.0331927	0.293142	466;898;3399;4172;4174;4175;6240	ATF1;CCNE1;ID3;MCM6;RRM1;MCM3;MCM5	geneontology_Biological_Process
GO:1901570	fatty acid derivative biosynthetic process	http://amigo.geneontology.org/amigo/term/GO:1901570	47	3	0.708822	4.23237	0.0336413	0.29572	1906;2181;4282	ACSL3;EDN1;MIF	geneontology_Biological_Process
GO:0002720	positive regulation of cytokine production involved in immune response	http://amigo.geneontology.org/amigo/term/GO:0002720	47	3	0.708822	4.23237	0.0336413	0.29572	3098;3569;4282	IL6;HK1;MIF	geneontology_Biological_Process
GO:0006493	protein O-linked glycosylation	http://amigo.geneontology.org/amigo/term/GO:0006493	47	3	0.708822	4.23237	0.0336413	0.29572	5351;5352;283464	GXYLT1;PLOD1;PLOD2	geneontology_Biological_Process
GO:0014902	myotube differentiation	http://amigo.geneontology.org/amigo/term/GO:0014902	81	4	1.22159	3.27443	0.0338344	0.296653	858;5230;30846;79365	CAV2;BHLHE41;EHD2;PGK1	geneontology_Biological_Process
GO:0071901	negative regulation of protein serine/threonine kinase activity	http://amigo.geneontology.org/amigo/term/GO:0071901	119	5	1.79468	2.78602	0.0339047	0.296653	1026;1027;1028;1845;5999	CDKN1B;CDKN1A;CDKN1C;DUSP3;RGS4	geneontology_Biological_Process
GO:0009408	response to heat	http://amigo.geneontology.org/amigo/term/GO:0009408	119	5	1.79468	2.78602	0.0339047	0.296653	947;1026;3162;3303;10808	HMOX1;CD34;CDKN1A;HSPA1A;HSPH1	geneontology_Biological_Process
GO:1902905	positive regulation of supramolecular fiber organization	http://amigo.geneontology.org/amigo/term/GO:1902905	160	6	2.41301	2.48652	0.0340353	0.297337	1027;1906;3303;3383;6281;10435	CDKN1B;ICAM1;CDC42EP2;EDN1;HSPA1A;S100A10	geneontology_Biological_Process
GO:0071229	cellular response to acid chemical	http://amigo.geneontology.org/amigo/term/GO:0071229	161	6	2.42809	2.47108	0.0349296	0.304679	1906;1958;3399;5155;10413;83667	EGR1;ID3;YAP1;EDN1;PDGFB;SESN2	geneontology_Biological_Process
GO:0002027	regulation of heart rate	http://amigo.geneontology.org/amigo/term/GO:0002027	82	4	1.23667	3.2345	0.0351666	0.305803	1824;1906;2034;5999	DSC2;EPAS1;EDN1;RGS4	geneontology_Biological_Process
GO:2000379	positive regulation of reactive oxygen species metabolic process	http://amigo.geneontology.org/amigo/term/GO:2000379	82	4	1.23667	3.2345	0.0351666	0.305803	1026;1906;3383;5155	ICAM1;CDKN1A;EDN1;PDGFB	geneontology_Biological_Process
GO:0022604	regulation of cell morphogenesis	http://amigo.geneontology.org/amigo/term/GO:0022604	393	11	5.92696	1.85593	0.0353958	0.305871	226;1808;3383;3897;6281;7804;10435;10672;23327;23363;55785	FGD6;GNA13;ICAM1;L1CAM;NEDD4L;ALDOA;CDC42EP2;DPYSL2;LRP8;OBSL1;S100A10	geneontology_Biological_Process
GO:0061005	cell differentiation involved in kidney development	http://amigo.geneontology.org/amigo/term/GO:0061005	48	3	0.723903	4.1442	0.0354986	0.305871	947;5155;10413	YAP1;CD34;PDGFB	geneontology_Biological_Process
GO:2001169	regulation of ATP biosynthetic process	http://amigo.geneontology.org/amigo/term/GO:2001169	48	3	0.723903	4.1442	0.0354986	0.305871	3091;5209;5223	HIF1A;PFKFB3;PGAM1	geneontology_Biological_Process
GO:0090183	regulation of kidney development	http://amigo.geneontology.org/amigo/term/GO:0090183	48	3	0.723903	4.1442	0.0354986	0.305871	1958;5155;10413	EGR1;YAP1;PDGFB	geneontology_Biological_Process
GO:1901607	alpha-amino acid biosynthetic process	http://amigo.geneontology.org/amigo/term/GO:1901607	48	3	0.723903	4.1442	0.0354986	0.305871	1491;5351;5352	CTH;PLOD1;PLOD2	geneontology_Biological_Process
GO:0051148	negative regulation of muscle cell differentiation	http://amigo.geneontology.org/amigo/term/GO:0051148	48	3	0.723903	4.1442	0.0354986	0.305871	5155;5999;79365	BHLHE41;PDGFB;RGS4	geneontology_Biological_Process
GO:0036475	neuron death in response to oxidative stress	http://amigo.geneontology.org/amigo/term/GO:0036475	20	2	0.301626	6.63072	0.035946	0.307387	3091;23657	HIF1A;SLC7A11	geneontology_Biological_Process
GO:1903203	regulation of oxidative stress-induced neuron death	http://amigo.geneontology.org/amigo/term/GO:1903203	20	2	0.301626	6.63072	0.035946	0.307387	3091;23657	HIF1A;SLC7A11	geneontology_Biological_Process
GO:0044321	response to leptin	http://amigo.geneontology.org/amigo/term/GO:0044321	20	2	0.301626	6.63072	0.035946	0.307387	1906;3625	INHBB;EDN1	geneontology_Biological_Process
GO:0051788	response to misfolded protein	http://amigo.geneontology.org/amigo/term/GO:0051788	20	2	0.301626	6.63072	0.035946	0.307387	23753;55139	SDF2L1;ANKZF1	geneontology_Biological_Process
GO:0046466	membrane lipid catabolic process	http://amigo.geneontology.org/amigo/term/GO:0046466	20	2	0.301626	6.63072	0.035946	0.307387	1545;2760	CYP1B1;GM2A	geneontology_Biological_Process
GO:0051153	regulation of striated muscle cell differentiation	http://amigo.geneontology.org/amigo/term/GO:0051153	83	4	1.25175	3.19553	0.0365289	0.3119	1906;5999;30846;79365	BHLHE41;EDN1;EHD2;RGS4	geneontology_Biological_Process
GO:0045860	positive regulation of protein kinase activity	http://amigo.geneontology.org/amigo/term/GO:0045860	445	12	6.71119	1.78806	0.0365913	0.311963	283;1026;1027;1906;1958;4282;5155;5606;5716;7436;7804;7852	CDKN1B;EGR1;PSMD10;ANG;CDKN1A;CXCR4;EDN1;LRP8;MAP2K3;MIF;PDGFB;VLDLR	geneontology_Biological_Process
GO:0009266	response to temperature stimulus	http://amigo.geneontology.org/amigo/term/GO:0009266	163	6	2.45826	2.44076	0.0367635	0.31296	947;1026;3162;3303;5935;10808	HMOX1;CD34;CDKN1A;HSPA1A;HSPH1;RBM3	geneontology_Biological_Process
GO:0002700	regulation of production of molecular mediator of immune response	http://amigo.geneontology.org/amigo/term/GO:0002700	122	5	1.83992	2.71751	0.0371458	0.315739	2821;3098;3162;3569;4282	HMOX1;IL6;GPI;HK1;MIF	geneontology_Biological_Process
GO:0045428	regulation of nitric oxide biosynthetic process	http://amigo.geneontology.org/amigo/term/GO:0045428	49	3	0.738985	4.05962	0.0374078	0.31654	947;1906;3383	ICAM1;CD34;EDN1	geneontology_Biological_Process
GO:0046323	glucose import	http://amigo.geneontology.org/amigo/term/GO:0046323	49	3	0.738985	4.05962	0.0374078	0.31654	3099;5167;83667	ENPP1;HK2;SESN2	geneontology_Biological_Process
GO:0055021	regulation of cardiac muscle tissue growth	http://amigo.geneontology.org/amigo/term/GO:0055021	49	3	0.738985	4.05962	0.0374078	0.31654	1906;5999;10413	YAP1;EDN1;RGS4	geneontology_Biological_Process
GO:0055076	transition metal ion homeostasis	http://amigo.geneontology.org/amigo/term/GO:0055076	84	4	1.26683	3.15749	0.0379213	0.319453	2034;3091;3162;54583	EPAS1;HIF1A;HMOX1;EGLN1	geneontology_Biological_Process
GO:0043200	response to amino acid	http://amigo.geneontology.org/amigo/term/GO:0043200	84	4	1.26683	3.15749	0.0379213	0.319453	1027;1906;3383;83667	CDKN1B;ICAM1;EDN1;SESN2	geneontology_Biological_Process
GO:0002702	positive regulation of production of molecular mediator of immune response	http://amigo.geneontology.org/amigo/term/GO:0002702	84	4	1.26683	3.15749	0.0379213	0.319453	2821;3098;3569;4282	IL6;GPI;HK1;MIF	geneontology_Biological_Process
GO:0010212	response to ionizing radiation	http://amigo.geneontology.org/amigo/term/GO:0010212	123	5	1.855	2.69541	0.0382671	0.321887	1026;1958;3383;6240;10413	EGR1;ICAM1;RRM1;YAP1;CDKN1A	geneontology_Biological_Process
GO:0051260	protein homooligomerization	http://amigo.geneontology.org/amigo/term/GO:0051260	254	8	3.83066	2.08842	0.0383846	0.322396	226;1491;2040;3162;4282;4355;5066;5211	HMOX1;MPP2;ALDOA;CTH;MIF;PAM;PFKL;STOM	geneontology_Biological_Process
GO:0019218	regulation of steroid metabolic process	http://amigo.geneontology.org/amigo/term/GO:0019218	85	4	1.28191	3.12034	0.0393439	0.324264	1958;3638;6095;51141	EGR1;INSIG1;INSIG2;RORA	geneontology_Biological_Process
GO:1901380	negative regulation of potassium ion transmembrane transport	http://amigo.geneontology.org/amigo/term/GO:1901380	21	2	0.316708	6.31497	0.0393441	0.324264	5999;23327	NEDD4L;RGS4	geneontology_Biological_Process
GO:0043457	regulation of cellular respiration	http://amigo.geneontology.org/amigo/term/GO:0043457	21	2	0.316708	6.31497	0.0393441	0.324264	664;3091	HIF1A;BNIP3	geneontology_Biological_Process
GO:0010460	positive regulation of heart rate	http://amigo.geneontology.org/amigo/term/GO:0010460	21	2	0.316708	6.31497	0.0393441	0.324264	1906;5999	EDN1;RGS4	geneontology_Biological_Process
GO:0014912	negative regulation of smooth muscle cell migration	http://amigo.geneontology.org/amigo/term/GO:0014912	21	2	0.316708	6.31497	0.0393441	0.324264	3486;5054	IGFBP3;SERPINE1	geneontology_Biological_Process
GO:0044788	modulation by host of viral process	http://amigo.geneontology.org/amigo/term/GO:0044788	21	2	0.316708	6.31497	0.0393441	0.324264	858;2040	CAV2;STOM	geneontology_Biological_Process
GO:0055093	response to hyperoxia	http://amigo.geneontology.org/amigo/term/GO:0055093	21	2	0.316708	6.31497	0.0393441	0.324264	664;1026	BNIP3;CDKN1A	geneontology_Biological_Process
GO:0031116	positive regulation of microtubule polymerization	http://amigo.geneontology.org/amigo/term/GO:0031116	21	2	0.316708	6.31497	0.0393441	0.324264	1027;3303	CDKN1B;HSPA1A	geneontology_Biological_Process
GO:1902254	negative regulation of intrinsic apoptotic signaling pathway by p53 class mediator	http://amigo.geneontology.org/amigo/term/GO:1902254	21	2	0.316708	6.31497	0.0393441	0.324264	4282;51616	TAF9B;MIF	geneontology_Biological_Process
GO:0031954	positive regulation of protein autophosphorylation	http://amigo.geneontology.org/amigo/term/GO:0031954	21	2	0.316708	6.31497	0.0393441	0.324264	5155;7424	PDGFB;VEGFC	geneontology_Biological_Process
GO:0006482	protein demethylation	http://amigo.geneontology.org/amigo/term/GO:0006482	21	2	0.316708	6.31497	0.0393441	0.324264	51400;55818	KDM3A;PPME1	geneontology_Biological_Process
GO:0008214	protein dealkylation	http://amigo.geneontology.org/amigo/term/GO:0008214	21	2	0.316708	6.31497	0.0393441	0.324264	51400;55818	KDM3A;PPME1	geneontology_Biological_Process
GO:0019915	lipid storage	http://amigo.geneontology.org/amigo/term/GO:0019915	50	3	0.754066	3.97843	0.0393686	0.324264	2760;3569;5167	ENPP1;IL6;GM2A	geneontology_Biological_Process
GO:0071695	anatomical structure maturation	http://amigo.geneontology.org/amigo/term/GO:0071695	124	5	1.87008	2.67368	0.0394089	0.324264	283;1026;1028;1649;3091	HIF1A;ANG;CDKN1A;CDKN1C;DDIT3	geneontology_Biological_Process
GO:0010810	regulation of cell-substrate adhesion	http://amigo.geneontology.org/amigo/term/GO:0010810	166	6	2.5035	2.39665	0.0396286	0.325399	1845;3655;5054;5328;6281;6695	ITGA6;PLAU;SERPINE1;DUSP3;S100A10;SPOCK1	geneontology_Biological_Process
GO:0001818	negative regulation of cytokine production	http://amigo.geneontology.org/amigo/term/GO:0001818	210	7	3.16708	2.21024	0.0396618	0.325399	947;3162;3569;3623;3625;9252;54206	HMOX1;IL6;INHBB;CD34;ERRFI1;INHA;RPS6KA5	geneontology_Biological_Process
GO:0032103	positive regulation of response to external stimulus	http://amigo.geneontology.org/amigo/term/GO:0032103	257	8	3.8759	2.06404	0.0406818	0.333262	1906;3569;4282;5054;5155;5228;7424;10318	IL6;SERPINE1;EDN1;MIF;PDGFB;PGF;TNIP1;VEGFC	geneontology_Biological_Process
GO:0007569	cell aging	http://amigo.geneontology.org/amigo/term/GO:0007569	86	4	1.29699	3.08406	0.0407968	0.333262	1026;3383;4282;5054	ICAM1;SERPINE1;CDKN1A;MIF	geneontology_Biological_Process
GO:0002367	cytokine production involved in immune response	http://amigo.geneontology.org/amigo/term/GO:0002367	86	4	1.29699	3.08406	0.0407968	0.333262	3098;3162;3569;4282	HMOX1;IL6;HK1;MIF	geneontology_Biological_Process
GO:0033559	unsaturated fatty acid metabolic process	http://amigo.geneontology.org/amigo/term/GO:0033559	51	3	0.769147	3.90042	0.0413809	0.336093	1545;1906;4282	CYP1B1;EDN1;MIF	geneontology_Biological_Process
GO:0010611	regulation of cardiac muscle hypertrophy	http://amigo.geneontology.org/amigo/term/GO:0010611	51	3	0.769147	3.90042	0.0413809	0.336093	1906;5999;54206	EDN1;ERRFI1;RGS4	geneontology_Biological_Process
GO:1902041	regulation of extrinsic apoptotic signaling pathway via death domain receptors	http://amigo.geneontology.org/amigo/term/GO:1902041	51	3	0.769147	3.90042	0.0413809	0.336093	3162;3383;5054	HMOX1;ICAM1;SERPINE1	geneontology_Biological_Process
GO:0043392	negative regulation of DNA binding	http://amigo.geneontology.org/amigo/term/GO:0043392	51	3	0.769147	3.90042	0.0413809	0.336093	1649;3162;3399	HMOX1;ID3;DDIT3	geneontology_Biological_Process
GO:0002440	production of molecular mediator of immune response	http://amigo.geneontology.org/amigo/term/GO:0002440	168	6	2.53366	2.36811	0.0416155	0.337446	2821;3098;3162;3569;4282;9452	HMOX1;IL6;ITM2A;GPI;HK1;MIF	geneontology_Biological_Process
GO:0035967	cellular response to topologically incorrect protein	http://amigo.geneontology.org/amigo/term/GO:0035967	126	5	1.90025	2.63124	0.0417546	0.337446	1491;1649;3303;23753;55139	SDF2L1;ANKZF1;CTH;DDIT3;HSPA1A	geneontology_Biological_Process
GO:0045861	negative regulation of proteolysis	http://amigo.geneontology.org/amigo/term/GO:0045861	259	8	3.90606	2.0481	0.0422634	0.337446	330;966;1294;2821;5054;6690;6695;25816	BIRC3;SERPINE1;SPINK1;TNFAIP8;CD59;COL7A1;GPI;SPOCK1	geneontology_Biological_Process
GO:0008544	epidermis development	http://amigo.geneontology.org/amigo/term/GO:0008544	259	8	3.90606	2.0481	0.0422634	0.337446	1294;1824;2355;5351;8609;10413;10628;54206	DSC2;FOSL2;TXNIP;YAP1;COL7A1;ERRFI1;KLF7;PLOD1	geneontology_Biological_Process
GO:1904019	epithelial cell apoptotic process	http://amigo.geneontology.org/amigo/term/GO:1904019	87	4	1.31207	3.04861	0.0422798	0.337446	3162;3383;3569;5054	HMOX1;ICAM1;IL6;SERPINE1	geneontology_Biological_Process
GO:0006900	vesicle budding from membrane	http://amigo.geneontology.org/amigo/term/GO:0006900	87	4	1.31207	3.04861	0.0422798	0.337446	966;1294;3638;6281	INSIG1;CD59;COL7A1;S100A10	geneontology_Biological_Process
GO:0003015	heart process	http://amigo.geneontology.org/amigo/term/GO:0003015	213	7	3.21232	2.17911	0.0422866	0.337446	1824;1906;2034;5606;5999;10413;23327	DSC2;EPAS1;NEDD4L;YAP1;EDN1;MAP2K3;RGS4	geneontology_Biological_Process
GO:0008015	blood circulation	http://amigo.geneontology.org/amigo/term/GO:0008015	405	11	6.10793	1.80094	0.0425045	0.337446	947;1824;1906;2034;3162;3383;5155;5606;5999;7424;23327	DSC2;EPAS1;HMOX1;ICAM1;NEDD4L;CD34;EDN1;MAP2K3;PDGFB;RGS4;VEGFC	geneontology_Biological_Process
GO:0006692	prostanoid metabolic process	http://amigo.geneontology.org/amigo/term/GO:0006692	22	2	0.331789	6.02793	0.0428588	0.337446	1906;4282	EDN1;MIF	geneontology_Biological_Process
GO:0006693	prostaglandin metabolic process	http://amigo.geneontology.org/amigo/term/GO:0006693	22	2	0.331789	6.02793	0.0428588	0.337446	1906;4282	EDN1;MIF	geneontology_Biological_Process
GO:0055090	acylglycerol homeostasis	http://amigo.geneontology.org/amigo/term/GO:0055090	22	2	0.331789	6.02793	0.0428588	0.337446	6095;83667	RORA;SESN2	geneontology_Biological_Process
GO:0070328	triglyceride homeostasis	http://amigo.geneontology.org/amigo/term/GO:0070328	22	2	0.331789	6.02793	0.0428588	0.337446	6095;83667	RORA;SESN2	geneontology_Biological_Process
GO:0050927	positive regulation of positive chemotaxis	http://amigo.geneontology.org/amigo/term/GO:0050927	22	2	0.331789	6.02793	0.0428588	0.337446	5228;7424	PGF;VEGFC	geneontology_Biological_Process
GO:0043090	amino acid import	http://amigo.geneontology.org/amigo/term/GO:0043090	22	2	0.331789	6.02793	0.0428588	0.337446	5999;23657	RGS4;SLC7A11	geneontology_Biological_Process
GO:2000191	regulation of fatty acid transport	http://amigo.geneontology.org/amigo/term/GO:2000191	22	2	0.331789	6.02793	0.0428588	0.337446	1906;4282	EDN1;MIF	geneontology_Biological_Process
GO:0015701	bicarbonate transport	http://amigo.geneontology.org/amigo/term/GO:0015701	22	2	0.331789	6.02793	0.0428588	0.337446	760;768	CA2;CA9	geneontology_Biological_Process
GO:0010614	negative regulation of cardiac muscle hypertrophy	http://amigo.geneontology.org/amigo/term/GO:0010614	22	2	0.331789	6.02793	0.0428588	0.337446	5999;54206	ERRFI1;RGS4	geneontology_Biological_Process
GO:0051085	chaperone cofactor-dependent protein refolding	http://amigo.geneontology.org/amigo/term/GO:0051085	22	2	0.331789	6.02793	0.0428588	0.337446	3303;10808	HSPA1A;HSPH1	geneontology_Biological_Process
GO:0048305	immunoglobulin secretion	http://amigo.geneontology.org/amigo/term/GO:0048305	22	2	0.331789	6.02793	0.0428588	0.337446	2821;3569	IL6;GPI	geneontology_Biological_Process
GO:1902692	regulation of neuroblast proliferation	http://amigo.geneontology.org/amigo/term/GO:1902692	22	2	0.331789	6.02793	0.0428588	0.337446	3091;7424	HIF1A;VEGFC	geneontology_Biological_Process
GO:0006515	protein quality control for misfolded or incompletely synthesized proteins	http://amigo.geneontology.org/amigo/term/GO:0006515	22	2	0.331789	6.02793	0.0428588	0.337446	23753;55139	SDF2L1;ANKZF1	geneontology_Biological_Process
GO:0072539	T-helper 17 cell differentiation	http://amigo.geneontology.org/amigo/term/GO:0072539	22	2	0.331789	6.02793	0.0428588	0.337446	3569;6095	IL6;RORA	geneontology_Biological_Process
GO:0032890	regulation of organic acid transport	http://amigo.geneontology.org/amigo/term/GO:0032890	52	3	0.784229	3.82541	0.0434441	0.341579	1906;4282;5999	EDN1;MIF;RGS4	geneontology_Biological_Process
GO:0071241	cellular response to inorganic substance	http://amigo.geneontology.org/amigo/term/GO:0071241	170	6	2.56382	2.34025	0.0436645	0.342836	664;1027;1906;3162;5599;10105	CDKN1B;HMOX1;MAPK8;PPIF;BNIP3;EDN1	geneontology_Biological_Process
GO:0042752	regulation of circadian rhythm	http://amigo.geneontology.org/amigo/term/GO:0042752	88	4	1.32716	3.01396	0.0437931	0.342895	5599;6095;7071;8553	MAPK8;BHLHE40;KLF10;RORA	geneontology_Biological_Process
GO:0048640	negative regulation of developmental growth	http://amigo.geneontology.org/amigo/term/GO:0048640	88	4	1.32716	3.01396	0.0437931	0.342895	1026;1027;5999;8835	CDKN1B;SOCS2;CDKN1A;RGS4	geneontology_Biological_Process
GO:0016236	macroautophagy	http://amigo.geneontology.org/amigo/term/GO:0016236	215	7	3.24248	2.15884	0.044098	0.344805	664;665;3091;3162;5599;8987;83667	HIF1A;HMOX1;MAPK8;BNIP3;BNIP3L;SESN2;STBD1	geneontology_Biological_Process
GO:0007517	muscle organ development	http://amigo.geneontology.org/amigo/term/GO:0007517	310	9	4.67521	1.92505	0.0449336	0.350854	858;1906;1958;3399;5999;10413;23363;26471;54583	CAV2;EGR1;ID3;NUPR1;YAP1;EDN1;EGLN1;OBSL1;RGS4	geneontology_Biological_Process
GO:0030218	erythrocyte differentiation	http://amigo.geneontology.org/amigo/term/GO:0030218	89	4	1.34224	2.9801	0.0453366	0.351367	2034;3091;3303;3623	EPAS1;HIF1A;HSPA1A;INHA	geneontology_Biological_Process
GO:0072089	stem cell proliferation	http://amigo.geneontology.org/amigo/term/GO:0072089	89	4	1.34224	2.9801	0.0453366	0.351367	947;3091;7424;10413	HIF1A;YAP1;CD34;VEGFC	geneontology_Biological_Process
GO:0001959	regulation of cytokine-mediated signaling pathway	http://amigo.geneontology.org/amigo/term/GO:0001959	129	5	1.94549	2.57005	0.0454288	0.351367	330;1906;3091;3303;3569	BIRC3;HIF1A;IL6;EDN1;HSPA1A	geneontology_Biological_Process
GO:1902903	regulation of supramolecular fiber organization	http://amigo.geneontology.org/amigo/term/GO:1902903	263	8	3.96639	2.01695	0.0455481	0.351367	120;1027;1906;3303;3383;5999;6281;10435	CDKN1B;ICAM1;ADD3;CDC42EP2;EDN1;HSPA1A;RGS4;S100A10	geneontology_Biological_Process
GO:0045833	negative regulation of lipid metabolic process	http://amigo.geneontology.org/amigo/term/GO:0045833	53	3	0.79931	3.75324	0.045558	0.351367	3638;5155;51141	INSIG1;INSIG2;PDGFB	geneontology_Biological_Process
GO:0032651	regulation of interleukin-1 beta production	http://amigo.geneontology.org/amigo/term/GO:0032651	53	3	0.79931	3.75324	0.045558	0.351367	1958;3098;54206	EGR1;ERRFI1;HK1	geneontology_Biological_Process
GO:0032835	glomerulus development	http://amigo.geneontology.org/amigo/term/GO:0032835	53	3	0.79931	3.75324	0.045558	0.351367	947;1958;5155	EGR1;CD34;PDGFB	geneontology_Biological_Process
GO:0014743	regulation of muscle hypertrophy	http://amigo.geneontology.org/amigo/term/GO:0014743	53	3	0.79931	3.75324	0.045558	0.351367	1906;5999;54206	EDN1;ERRFI1;RGS4	geneontology_Biological_Process
GO:0002548	monocyte chemotaxis	http://amigo.geneontology.org/amigo/term/GO:0002548	53	3	0.79931	3.75324	0.045558	0.351367	3569;5054;5155	IL6;SERPINE1;PDGFB	geneontology_Biological_Process
GO:0001782	B cell homeostasis	http://amigo.geneontology.org/amigo/term/GO:0001782	23	2	0.34687	5.76584	0.0464859	0.354181	3091;4282	HIF1A;MIF	geneontology_Biological_Process
GO:0032800	receptor biosynthetic process	http://amigo.geneontology.org/amigo/term/GO:0032800	23	2	0.34687	5.76584	0.0464859	0.354181	1906;3091	HIF1A;EDN1	geneontology_Biological_Process
GO:0051194	positive regulation of cofactor metabolic process	http://amigo.geneontology.org/amigo/term/GO:0051194	23	2	0.34687	5.76584	0.0464859	0.354181	3091;5209	HIF1A;PFKFB3	geneontology_Biological_Process
GO:0035886	vascular smooth muscle cell differentiation	http://amigo.geneontology.org/amigo/term/GO:0035886	23	2	0.34687	5.76584	0.0464859	0.354181	1491;5155	CTH;PDGFB	geneontology_Biological_Process
GO:0050926	regulation of positive chemotaxis	http://amigo.geneontology.org/amigo/term/GO:0050926	23	2	0.34687	5.76584	0.0464859	0.354181	5228;7424	PGF;VEGFC	geneontology_Biological_Process
GO:0009299	mRNA transcription	http://amigo.geneontology.org/amigo/term/GO:0009299	23	2	0.34687	5.76584	0.0464859	0.354181	1649;3091	HIF1A;DDIT3	geneontology_Biological_Process
GO:0000188	inactivation of MAPK activity	http://amigo.geneontology.org/amigo/term/GO:0000188	23	2	0.34687	5.76584	0.0464859	0.354181	1845;5999	DUSP3;RGS4	geneontology_Biological_Process
GO:0051220	cytoplasmic sequestering of protein	http://amigo.geneontology.org/amigo/term/GO:0051220	23	2	0.34687	5.76584	0.0464859	0.354181	4794;5716	NFKBIE;PSMD10	geneontology_Biological_Process
GO:0072538	T-helper 17 type immune response	http://amigo.geneontology.org/amigo/term/GO:0072538	23	2	0.34687	5.76584	0.0464859	0.354181	3569;6095	IL6;RORA	geneontology_Biological_Process
GO:0007015	actin filament organization	http://amigo.geneontology.org/amigo/term/GO:0007015	313	9	4.72045	1.9066	0.0472558	0.359563	120;226;283;3383;3936;5999;6281;10435;23363	ICAM1;ADD3;ALDOA;ANG;CDC42EP2;LCP1;OBSL1;RGS4;S100A10	geneontology_Biological_Process
GO:0008652	cellular amino acid biosynthetic process	http://amigo.geneontology.org/amigo/term/GO:0008652	54	3	0.814391	3.68373	0.0477221	0.361442	1491;5351;5352	CTH;PLOD1;PLOD2	geneontology_Biological_Process
GO:1902305	regulation of sodium ion transmembrane transport	http://amigo.geneontology.org/amigo/term/GO:1902305	54	3	0.814391	3.68373	0.0477221	0.361442	2040;2745;23327	NEDD4L;GLRX;STOM	geneontology_Biological_Process
GO:0070498	interleukin-1-mediated signaling pathway	http://amigo.geneontology.org/amigo/term/GO:0070498	54	3	0.814391	3.68373	0.0477221	0.361442	1958;3569;9252	EGR1;IL6;RPS6KA5	geneontology_Biological_Process
GO:0051146	striated muscle cell differentiation	http://amigo.geneontology.org/amigo/term/GO:0051146	219	7	3.30281	2.11941	0.0478696	0.361442	858;1906;5230;5999;23363;30846;79365	CAV2;BHLHE41;EDN1;EHD2;OBSL1;PGK1;RGS4	geneontology_Biological_Process
GO:0021700	developmental maturation	http://amigo.geneontology.org/amigo/term/GO:0021700	219	7	3.30281	2.11941	0.0478696	0.361442	283;1026;1028;1649;2034;3091;6690	EPAS1;HIF1A;SPINK1;ANG;CDKN1A;CDKN1C;DDIT3	geneontology_Biological_Process
GO:0048871	multicellular organismal homeostasis	http://amigo.geneontology.org/amigo/term/GO:0048871	363	10	5.47452	1.82664	0.0478858	0.361442	760;947;1364;1649;1958;2034;3569;7852;10413;55818	CA2;EGR1;EPAS1;IL6;YAP1;CD34;CLDN4;CXCR4;DDIT3;KDM3A	geneontology_Biological_Process
GO:0046890	regulation of lipid biosynthetic process	http://amigo.geneontology.org/amigo/term/GO:0046890	131	5	1.97565	2.53081	0.0479825	0.361689	1958;2181;3638;5155;51141	ACSL3;EGR1;INSIG1;INSIG2;PDGFB	geneontology_Biological_Process
GO:0043500	muscle adaptation	http://amigo.geneontology.org/amigo/term/GO:0043500	91	4	1.3724	2.9146	0.048514	0.36521	1906;3162;5999;54206	HMOX1;EDN1;ERRFI1;RGS4	geneontology_Biological_Process
GO:0048588	developmental cell growth	http://amigo.geneontology.org/amigo/term/GO:0048588	175	6	2.63923	2.27339	0.0490607	0.368346	1808;1906;3897;5999;8828;23327	L1CAM;NEDD4L;DPYSL2;EDN1;NRP2;RGS4	geneontology_Biological_Process
GO:0009913	epidermal cell differentiation	http://amigo.geneontology.org/amigo/term/GO:0009913	175	6	2.63923	2.27339	0.0490607	0.368346	1824;2355;8609;10413;10628;54206	DSC2;FOSL2;TXNIP;YAP1;ERRFI1;KLF7	geneontology_Biological_Process
GO:0010976	positive regulation of neuron projection development	http://amigo.geneontology.org/amigo/term/GO:0010976	221	7	3.33297	2.10023	0.0498305	0.370669	466;950;3897;7436;7804;23327;23363	ATF1;L1CAM;NEDD4L;SCARB2;LRP8;OBSL1;VLDLR	geneontology_Biological_Process
GO:0060420	regulation of heart growth	http://amigo.geneontology.org/amigo/term/GO:0060420	55	3	0.829473	3.61676	0.049936	0.370669	1906;5999;10413	YAP1;EDN1;RGS4	geneontology_Biological_Process
GO:0007588	excretion	http://amigo.geneontology.org/amigo/term/GO:0007588	55	3	0.829473	3.61676	0.049936	0.370669	1906;3162;23327	HMOX1;NEDD4L;EDN1	geneontology_Biological_Process
GO:0002088	lens development in camera-type eye	http://amigo.geneontology.org/amigo/term/GO:0002088	55	3	0.829473	3.61676	0.049936	0.370669	1027;1028;23657	CDKN1B;CDKN1C;SLC7A11	geneontology_Biological_Process
GO:0008630	intrinsic apoptotic signaling pathway in response to DNA damage	http://amigo.geneontology.org/amigo/term/GO:0008630	92	4	1.38748	2.88292	0.0501479	0.370669	3162;4282;26471;51616	HMOX1;NUPR1;TAF9B;MIF	geneontology_Biological_Process
GO:0051495	positive regulation of cytoskeleton organization	http://amigo.geneontology.org/amigo/term/GO:0051495	176	6	2.65431	2.26047	0.0501873	0.370669	1027;1906;3303;3383;6281;10435	CDKN1B;ICAM1;CDC42EP2;EDN1;HSPA1A;S100A10	geneontology_Biological_Process
GO:0009268	response to pH	http://amigo.geneontology.org/amigo/term/GO:0009268	24	2	0.361952	5.5256	0.0502214	0.370669	760;5066	CA2;PAM	geneontology_Biological_Process
GO:0045648	positive regulation of erythrocyte differentiation	http://amigo.geneontology.org/amigo/term/GO:0045648	24	2	0.361952	5.5256	0.0502214	0.370669	3091;3303	HIF1A;HSPA1A	geneontology_Biological_Process
GO:0003298	physiological muscle hypertrophy	http://amigo.geneontology.org/amigo/term/GO:0003298	24	2	0.361952	5.5256	0.0502214	0.370669	1906;5999	EDN1;RGS4	geneontology_Biological_Process
GO:0003301	physiological cardiac muscle hypertrophy	http://amigo.geneontology.org/amigo/term/GO:0003301	24	2	0.361952	5.5256	0.0502214	0.370669	1906;5999	EDN1;RGS4	geneontology_Biological_Process
GO:0061049	cell growth involved in cardiac muscle cell development	http://amigo.geneontology.org/amigo/term/GO:0061049	24	2	0.361952	5.5256	0.0502214	0.370669	1906;5999	EDN1;RGS4	geneontology_Biological_Process
GO:0046885	regulation of hormone biosynthetic process	http://amigo.geneontology.org/amigo/term/GO:0046885	24	2	0.361952	5.5256	0.0502214	0.370669	1958;3091	EGR1;HIF1A	geneontology_Biological_Process
GO:0014741	negative regulation of muscle hypertrophy	http://amigo.geneontology.org/amigo/term/GO:0014741	24	2	0.361952	5.5256	0.0502214	0.370669	5999;54206	ERRFI1;RGS4	geneontology_Biological_Process
GO:0008360	regulation of cell shape	http://amigo.geneontology.org/amigo/term/GO:0008360	133	5	2.00582	2.49275	0.0506198	0.373124	226;3383;10435;10672;55785	FGD6;GNA13;ICAM1;ALDOA;CDC42EP2	geneontology_Biological_Process
GO:0001701	in utero embryonic development	http://amigo.geneontology.org/amigo/term/GO:0001701	269	8	4.05688	1.97196	0.0507838	0.373698	1028;1906;2034;2821;3091;5155;10672;54583	EPAS1;GNA13;HIF1A;CDKN1C;EDN1;EGLN1;GPI;PDGFB	geneontology_Biological_Process
GO:0050730	regulation of peptidyl-tyrosine phosphorylation	http://amigo.geneontology.org/amigo/term/GO:0050730	222	7	3.34805	2.09077	0.0508298	0.373698	3383;3569;4282;5155;6690;7804;54206	ICAM1;IL6;SPINK1;ERRFI1;LRP8;MIF;PDGFB	geneontology_Biological_Process
GO:0051048	negative regulation of secretion	http://amigo.geneontology.org/amigo/term/GO:0051048	177	6	2.66939	2.2477	0.0513296	0.375908	947;1906;3162;3623;3625;5211	HMOX1;INHBB;CD34;EDN1;INHA;PFKL	geneontology_Biological_Process
GO:0008406	gonad development	http://amigo.geneontology.org/amigo/term/GO:0008406	177	6	2.66939	2.2477	0.0513296	0.375908	283;3383;3623;3625;6240;26471	ICAM1;INHBB;NUPR1;RRM1;ANG;INHA	geneontology_Biological_Process
GO:0051701	interaction with host	http://amigo.geneontology.org/amigo/term/GO:0051701	177	6	2.66939	2.2477	0.0513296	0.375908	858;950;3303;3383;7852;10318	CAV2;ICAM1;SCARB2;CXCR4;HSPA1A;TNIP1	geneontology_Biological_Process
GO:0003012	muscle system process	http://amigo.geneontology.org/amigo/term/GO:0003012	368	10	5.54993	1.80183	0.0516516	0.377778	226;1824;1906;3162;5606;5999;6535;23327;23363;54206	DSC2;HMOX1;NEDD4L;ALDOA;EDN1;ERRFI1;MAP2K3;OBSL1;RGS4;SLC6A8	geneontology_Biological_Process
GO:0034763	negative regulation of transmembrane transport	http://amigo.geneontology.org/amigo/term/GO:0034763	93	4	1.40256	2.85192	0.0518118	0.377973	5167;5999;10105;23327	ENPP1;NEDD4L;PPIF;RGS4	geneontology_Biological_Process
GO:0071887	leukocyte apoptotic process	http://amigo.geneontology.org/amigo/term/GO:0071887	93	4	1.40256	2.85192	0.0518118	0.377973	3091;3569;4282;23657	HIF1A;IL6;MIF;SLC7A11	geneontology_Biological_Process
GO:0030307	positive regulation of cell growth	http://amigo.geneontology.org/amigo/term/GO:0030307	134	5	2.0209	2.47415	0.0519699	0.378638	1906;3897;5716;23327;51616	L1CAM;NEDD4L;PSMD10;TAF9B;EDN1	geneontology_Biological_Process
GO:0001676	long-chain fatty acid metabolic process	http://amigo.geneontology.org/amigo/term/GO:0001676	56	3	0.844554	3.55217	0.0521994	0.379333	1545;2181;5066	ACSL3;CYP1B1;PAM	geneontology_Biological_Process
GO:0032677	regulation of interleukin-8 production	http://amigo.geneontology.org/amigo/term/GO:0032677	56	3	0.844554	3.55217	0.0521994	0.379333	1649;3303;5054	SERPINE1;DDIT3;HSPA1A	geneontology_Biological_Process
GO:0098656	anion transmembrane transport	http://amigo.geneontology.org/amigo/term/GO:0098656	135	5	2.03598	2.45582	0.053341	0.387133	1364;5999;6535;9123;23657	CLDN4;RGS4;SLC16A3;SLC6A8;SLC7A11	geneontology_Biological_Process
GO:0044272	sulfur compound biosynthetic process	http://amigo.geneontology.org/amigo/term/GO:0044272	94	4	1.41764	2.82158	0.0535057	0.387601	1491;2181;5163;23657	ACSL3;CTH;PDK1;SLC7A11	geneontology_Biological_Process
GO:0031589	cell-substrate adhesion	http://amigo.geneontology.org/amigo/term/GO:0031589	272	8	4.10212	1.95021	0.0535425	0.387601	947;1845;3655;3897;5054;5328;6281;6695	ITGA6;L1CAM;PLAU;SERPINE1;CD34;DUSP3;S100A10;SPOCK1	geneontology_Biological_Process
GO:0006929	substrate-dependent cell migration	http://amigo.geneontology.org/amigo/term/GO:0006929	25	2	0.377033	5.30458	0.0540611	0.388869	7424;8828	NRP2;VEGFC	geneontology_Biological_Process
GO:0042181	ketone biosynthetic process	http://amigo.geneontology.org/amigo/term/GO:0042181	25	2	0.377033	5.30458	0.0540611	0.388869	1958;2821	EGR1;GPI	geneontology_Biological_Process
GO:0051290	protein heterotetramerization	http://amigo.geneontology.org/amigo/term/GO:0051290	25	2	0.377033	5.30458	0.0540611	0.388869	6240;6281	RRM1;S100A10	geneontology_Biological_Process
GO:0031112	positive regulation of microtubule polymerization or depolymerization	http://amigo.geneontology.org/amigo/term/GO:0031112	25	2	0.377033	5.30458	0.0540611	0.388869	1027;3303	CDKN1B;HSPA1A	geneontology_Biological_Process
GO:0051084	'de novo' posttranslational protein folding	http://amigo.geneontology.org/amigo/term/GO:0051084	25	2	0.377033	5.30458	0.0540611	0.388869	3303;10808	HSPA1A;HSPH1	geneontology_Biological_Process
GO:0010827	regulation of glucose transmembrane transport	http://amigo.geneontology.org/amigo/term/GO:0010827	57	3	0.859635	3.48985	0.0545116	0.391612	1906;3099;5167	ENPP1;EDN1;HK2	geneontology_Biological_Process
GO:0048285	organelle fission	http://amigo.geneontology.org/amigo/term/GO:0048285	322	9	4.85619	1.85331	0.054699	0.392208	664;858;898;1027;1028;1906;3303;5155;23363	CAV2;CCNE1;CDKN1B;BNIP3;CDKN1C;EDN1;HSPA1A;OBSL1;PDGFB	geneontology_Biological_Process
GO:0030324	lung development	http://amigo.geneontology.org/amigo/term/GO:0030324	136	5	2.05106	2.43776	0.0547331	0.392208	2034;4015;10413;23657;54206	EPAS1;LOX;YAP1;ERRFI1;SLC7A11	geneontology_Biological_Process
GO:1901615	organic hydroxy compound metabolic process	http://amigo.geneontology.org/amigo/term/GO:1901615	324	9	4.88635	1.84187	0.0564515	0.40401	1545;2034;3091;3638;3939;7436;11165;23657;51141	EPAS1;HIF1A;INSIG1;NUDT3;CYP1B1;INSIG2;LDHA;SLC7A11;VLDLR	geneontology_Biological_Process
GO:0033674	positive regulation of kinase activity	http://amigo.geneontology.org/amigo/term/GO:0033674	477	12	7.19379	1.66811	0.056611	0.40464	283;1026;1027;1906;1958;4282;5155;5606;5716;7436;7804;7852	CDKN1B;EGR1;PSMD10;ANG;CDKN1A;CXCR4;EDN1;LRP8;MAP2K3;MIF;PDGFB;VLDLR	geneontology_Biological_Process
GO:0070373	negative regulation of ERK1 and ERK2 cascade	http://amigo.geneontology.org/amigo/term/GO:0070373	58	3	0.874717	3.42968	0.0568724	0.405484	1845;10318;54206	DUSP3;ERRFI1;TNIP1	geneontology_Biological_Process
GO:2001021	negative regulation of response to DNA damage stimulus	http://amigo.geneontology.org/amigo/term/GO:2001021	58	3	0.874717	3.42968	0.0568724	0.405484	4282;5716;51616	PSMD10;TAF9B;MIF	geneontology_Biological_Process
GO:1901343	negative regulation of vasculature development	http://amigo.geneontology.org/amigo/term/GO:1901343	96	4	1.44781	2.7628	0.0569831	0.405763	1944;5054;5155;5230	SERPINE1;EFNA3;PDGFB;PGK1	geneontology_Biological_Process
GO:0045137	development of primary sexual characteristics	http://amigo.geneontology.org/amigo/term/GO:0045137	182	6	2.7448	2.18595	0.0572801	0.406344	283;3383;3623;3625;6240;26471	ICAM1;INHBB;NUPR1;RRM1;ANG;INHA	geneontology_Biological_Process
GO:0033500	carbohydrate homeostasis	http://amigo.geneontology.org/amigo/term/GO:0033500	182	6	2.7448	2.18595	0.0572801	0.406344	2821;3091;3098;3099;3383;83667	HIF1A;ICAM1;GPI;HK1;HK2;SESN2	geneontology_Biological_Process
GO:0042593	glucose homeostasis	http://amigo.geneontology.org/amigo/term/GO:0042593	182	6	2.7448	2.18595	0.0572801	0.406344	2821;3091;3098;3099;3383;83667	HIF1A;ICAM1;GPI;HK1;HK2;SESN2	geneontology_Biological_Process
GO:0001659	temperature homeostasis	http://amigo.geneontology.org/amigo/term/GO:0001659	138	5	2.08122	2.40243	0.0575801	0.406367	1649;1958;2034;7852;55818	EGR1;EPAS1;CXCR4;DDIT3;KDM3A	geneontology_Biological_Process
GO:0099173	postsynapse organization	http://amigo.geneontology.org/amigo/term/GO:0099173	138	5	2.08122	2.40243	0.0575801	0.406367	7804;8828;10397;23657;54583	NDRG1;EGLN1;LRP8;NRP2;SLC7A11	geneontology_Biological_Process
GO:0030323	respiratory tube development	http://amigo.geneontology.org/amigo/term/GO:0030323	138	5	2.08122	2.40243	0.0575801	0.406367	2034;4015;10413;23657;54206	EPAS1;LOX;YAP1;ERRFI1;SLC7A11	geneontology_Biological_Process
GO:0051092	positive regulation of NF-kappaB transcription factor activity	http://amigo.geneontology.org/amigo/term/GO:0051092	138	5	2.08122	2.40243	0.0575801	0.406367	1491;3303;3383;3569;9252	ICAM1;IL6;CTH;HSPA1A;RPS6KA5	geneontology_Biological_Process
GO:0001569	branching involved in blood vessel morphogenesis	http://amigo.geneontology.org/amigo/term/GO:0001569	26	2	0.392114	5.10055	0.0580011	0.406367	1906;10672	GNA13;EDN1	geneontology_Biological_Process
GO:0006636	unsaturated fatty acid biosynthetic process	http://amigo.geneontology.org/amigo/term/GO:0006636	26	2	0.392114	5.10055	0.0580011	0.406367	1906;4282	EDN1;MIF	geneontology_Biological_Process
GO:0036296	response to increased oxygen levels	http://amigo.geneontology.org/amigo/term/GO:0036296	26	2	0.392114	5.10055	0.0580011	0.406367	664;1026	BNIP3;CDKN1A	geneontology_Biological_Process
GO:0030947	regulation of vascular endothelial growth factor receptor signaling pathway	http://amigo.geneontology.org/amigo/term/GO:0030947	26	2	0.392114	5.10055	0.0580011	0.406367	3091;7424	HIF1A;VEGFC	geneontology_Biological_Process
GO:2001171	positive regulation of ATP biosynthetic process	http://amigo.geneontology.org/amigo/term/GO:2001171	26	2	0.392114	5.10055	0.0580011	0.406367	3091;5209	HIF1A;PFKFB3	geneontology_Biological_Process
GO:0033120	positive regulation of RNA splicing	http://amigo.geneontology.org/amigo/term/GO:0033120	26	2	0.392114	5.10055	0.0580011	0.406367	3303;5935	HSPA1A;RBM3	geneontology_Biological_Process
GO:0001952	regulation of cell-matrix adhesion	http://amigo.geneontology.org/amigo/term/GO:0001952	97	4	1.46289	2.73432	0.0587665	0.410713	1845;5054;5328;6281	PLAU;SERPINE1;DUSP3;S100A10	geneontology_Biological_Process
GO:0021987	cerebral cortex development	http://amigo.geneontology.org/amigo/term/GO:0021987	97	4	1.46289	2.73432	0.0587665	0.410713	664;3091;7804;8828	HIF1A;BNIP3;LRP8;NRP2	geneontology_Biological_Process
GO:0002285	lymphocyte activation involved in immune response	http://amigo.geneontology.org/amigo/term/GO:0002285	139	5	2.0963	2.38515	0.0590351	0.411573	3383;3569;3936;6095;9452	ICAM1;IL6;ITM2A;LCP1;RORA	geneontology_Biological_Process
GO:0060759	regulation of response to cytokine stimulus	http://amigo.geneontology.org/amigo/term/GO:0060759	139	5	2.0963	2.38515	0.0590351	0.411573	330;1906;3091;3303;3569	BIRC3;HIF1A;IL6;EDN1;HSPA1A	geneontology_Biological_Process
GO:0006690	icosanoid metabolic process	http://amigo.geneontology.org/amigo/term/GO:0006690	59	3	0.889798	3.37155	0.059281	0.411767	1545;1906;4282	CYP1B1;EDN1;MIF	geneontology_Biological_Process
GO:1903524	positive regulation of blood circulation	http://amigo.geneontology.org/amigo/term/GO:1903524	59	3	0.889798	3.37155	0.059281	0.411767	1906;3383;5999	ICAM1;EDN1;RGS4	geneontology_Biological_Process
GO:1900006	positive regulation of dendrite development	http://amigo.geneontology.org/amigo/term/GO:1900006	59	3	0.889798	3.37155	0.059281	0.411767	7436;7804;23363	LRP8;OBSL1;VLDLR	geneontology_Biological_Process
GO:0051271	negative regulation of cellular component movement	http://amigo.geneontology.org/amigo/term/GO:0051271	231	7	3.48379	2.00931	0.0603966	0.418257	1027;1545;1845;3162;3486;4282;5054	CDKN1B;HMOX1;IGFBP3;SERPINE1;CYP1B1;DUSP3;MIF	geneontology_Biological_Process
GO:0043588	skin development	http://amigo.geneontology.org/amigo/term/GO:0043588	231	7	3.48379	2.00931	0.0603966	0.418257	1364;1824;2355;3655;10413;10628;54206	DSC2;FOSL2;ITGA6;TXNIP;YAP1;CLDN4;ERRFI1	geneontology_Biological_Process
GO:0043409	negative regulation of MAPK cascade	http://amigo.geneontology.org/amigo/term/GO:0043409	140	5	2.11138	2.36811	0.060511	0.418257	1845;5716;5999;10318;54206	PSMD10;DUSP3;ERRFI1;RGS4;TNIP1	geneontology_Biological_Process
GO:0030216	keratinocyte differentiation	http://amigo.geneontology.org/amigo/term/GO:0030216	140	5	2.11138	2.36811	0.060511	0.418257	1824;2355;10413;10628;54206	DSC2;FOSL2;TXNIP;YAP1;ERRFI1	geneontology_Biological_Process
GO:0060249	anatomical structure homeostasis	http://amigo.geneontology.org/amigo/term/GO:0060249	329	9	4.96175	1.81387	0.0609917	0.421066	226;760;898;947;2034;3091;3569;5230;10413	CA2;CCNE1;EPAS1;HIF1A;IL6;YAP1;ALDOA;CD34;PGK1	geneontology_Biological_Process
GO:0032611	interleukin-1 beta production	http://amigo.geneontology.org/amigo/term/GO:0032611	60	3	0.904879	3.31536	0.0617371	0.423126	1958;3098;54206	EGR1;ERRFI1;HK1	geneontology_Biological_Process
GO:0000096	sulfur amino acid metabolic process	http://amigo.geneontology.org/amigo/term/GO:0000096	27	2	0.407196	4.91164	0.0620376	0.423126	1491;23657	CTH;SLC7A11	geneontology_Biological_Process
GO:0032965	regulation of collagen biosynthetic process	http://amigo.geneontology.org/amigo/term/GO:0032965	27	2	0.407196	4.91164	0.0620376	0.423126	3569;54206	IL6;ERRFI1	geneontology_Biological_Process
GO:0071709	membrane assembly	http://amigo.geneontology.org/amigo/term/GO:0071709	27	2	0.407196	4.91164	0.0620376	0.423126	858;6281	CAV2;S100A10	geneontology_Biological_Process
GO:0033032	regulation of myeloid cell apoptotic process	http://amigo.geneontology.org/amigo/term/GO:0033032	27	2	0.407196	4.91164	0.0620376	0.423126	4282;23657	MIF;SLC7A11	geneontology_Biological_Process
GO:0042730	fibrinolysis	http://amigo.geneontology.org/amigo/term/GO:0042730	27	2	0.407196	4.91164	0.0620376	0.423126	5054;5328	PLAU;SERPINE1	geneontology_Biological_Process
GO:0043516	regulation of DNA damage response, signal transduction by p53 class mediator	http://amigo.geneontology.org/amigo/term/GO:0043516	27	2	0.407196	4.91164	0.0620376	0.423126	4282;5716	PSMD10;MIF	geneontology_Biological_Process
GO:0071480	cellular response to gamma radiation	http://amigo.geneontology.org/amigo/term/GO:0071480	27	2	0.407196	4.91164	0.0620376	0.423126	1958;10413	EGR1;YAP1	geneontology_Biological_Process
GO:1902230	negative regulation of intrinsic apoptotic signaling pathway in response to DNA damage	http://amigo.geneontology.org/amigo/term/GO:1902230	27	2	0.407196	4.91164	0.0620376	0.423126	4282;51616	TAF9B;MIF	geneontology_Biological_Process
GO:0071354	cellular response to interleukin-6	http://amigo.geneontology.org/amigo/term/GO:0071354	27	2	0.407196	4.91164	0.0620376	0.423126	3383;3569	ICAM1;IL6	geneontology_Biological_Process
GO:0045666	positive regulation of neuron differentiation	http://amigo.geneontology.org/amigo/term/GO:0045666	282	8	4.25293	1.88106	0.0634271	0.432083	466;950;3897;7436;7804;8835;23327;23363	ATF1;L1CAM;NEDD4L;SCARB2;SOCS2;LRP8;OBSL1;VLDLR	geneontology_Biological_Process
GO:0010660	regulation of muscle cell apoptotic process	http://amigo.geneontology.org/amigo/term/GO:0010660	61	3	0.919961	3.26101	0.0642401	0.436571	664;1906;3162	HMOX1;BNIP3;EDN1	geneontology_Biological_Process
GO:0032637	interleukin-8 production	http://amigo.geneontology.org/amigo/term/GO:0032637	61	3	0.919961	3.26101	0.0642401	0.436571	1649;3303;5054	SERPINE1;DDIT3;HSPA1A	geneontology_Biological_Process
GO:0002009	morphogenesis of an epithelium	http://amigo.geneontology.org/amigo/term/GO:0002009	385	10	5.80631	1.72226	0.0659196	0.442943	760;768;1906;2926;3091;3936;5228;7424;10413;10672	CA2;GNA13;GRSF1;HIF1A;YAP1;CA9;EDN1;LCP1;PGF;VEGFC	geneontology_Biological_Process
GO:2000352	negative regulation of endothelial cell apoptotic process	http://amigo.geneontology.org/amigo/term/GO:2000352	28	2	0.422277	4.73623	0.0661668	0.442943	3383;5054	ICAM1;SERPINE1	geneontology_Biological_Process
GO:0009069	serine family amino acid metabolic process	http://amigo.geneontology.org/amigo/term/GO:0009069	28	2	0.422277	4.73623	0.0661668	0.442943	1491;23657	CTH;SLC7A11	geneontology_Biological_Process
GO:0086005	ventricular cardiac muscle cell action potential	http://amigo.geneontology.org/amigo/term/GO:0086005	28	2	0.422277	4.73623	0.0661668	0.442943	1824;23327	DSC2;NEDD4L	geneontology_Biological_Process
GO:0032007	negative regulation of TOR signaling	http://amigo.geneontology.org/amigo/term/GO:0032007	28	2	0.422277	4.73623	0.0661668	0.442943	3091;83667	HIF1A;SESN2	geneontology_Biological_Process
GO:1902253	regulation of intrinsic apoptotic signaling pathway by p53 class mediator	http://amigo.geneontology.org/amigo/term/GO:1902253	28	2	0.422277	4.73623	0.0661668	0.442943	4282;51616	TAF9B;MIF	geneontology_Biological_Process
GO:1902235	regulation of endoplasmic reticulum stress-induced intrinsic apoptotic signaling pathway	http://amigo.geneontology.org/amigo/term/GO:1902235	28	2	0.422277	4.73623	0.0661668	0.442943	1649;3303	DDIT3;HSPA1A	geneontology_Biological_Process
GO:1902895	positive regulation of pri-miRNA transcription by RNA polymerase II	http://amigo.geneontology.org/amigo/term/GO:1902895	28	2	0.422277	4.73623	0.0661668	0.442943	3091;5155	HIF1A;PDGFB	geneontology_Biological_Process
GO:0051150	regulation of smooth muscle cell differentiation	http://amigo.geneontology.org/amigo/term/GO:0051150	28	2	0.422277	4.73623	0.0661668	0.442943	1491;5155	CTH;PDGFB	geneontology_Biological_Process
GO:0055023	positive regulation of cardiac muscle tissue growth	http://amigo.geneontology.org/amigo/term/GO:0055023	28	2	0.422277	4.73623	0.0661668	0.442943	1906;10413	YAP1;EDN1	geneontology_Biological_Process
GO:0010458	exit from mitosis	http://amigo.geneontology.org/amigo/term/GO:0010458	28	2	0.422277	4.73623	0.0661668	0.442943	1027;1028	CDKN1B;CDKN1C	geneontology_Biological_Process
GO:0003014	renal system process	http://amigo.geneontology.org/amigo/term/GO:0003014	101	4	1.52321	2.62603	0.066195	0.442943	947;1364;1906;5155	CD34;CLDN4;EDN1;PDGFB	geneontology_Biological_Process
GO:0032273	positive regulation of protein polymerization	http://amigo.geneontology.org/amigo/term/GO:0032273	101	4	1.52321	2.62603	0.066195	0.442943	1027;3303;3383;10435	CDKN1B;ICAM1;CDC42EP2;HSPA1A	geneontology_Biological_Process
GO:0008217	regulation of blood pressure	http://amigo.geneontology.org/amigo/term/GO:0008217	144	5	2.17171	2.30233	0.0666238	0.444818	947;1906;3162;5155;7424	HMOX1;CD34;EDN1;PDGFB;VEGFC	geneontology_Biological_Process
GO:0051289	protein homotetramerization	http://amigo.geneontology.org/amigo/term/GO:0051289	62	3	0.935042	3.20841	0.0667895	0.444818	226;1491;5211	ALDOA;CTH;PFKL	geneontology_Biological_Process
GO:0045913	positive regulation of carbohydrate metabolic process	http://amigo.geneontology.org/amigo/term/GO:0045913	62	3	0.935042	3.20841	0.0667895	0.444818	3091;5155;5209	HIF1A;PDGFB;PFKFB3	geneontology_Biological_Process
GO:0090114	COPII-coated vesicle budding	http://amigo.geneontology.org/amigo/term/GO:0090114	62	3	0.935042	3.20841	0.0667895	0.444818	966;1294;3638	INSIG1;CD59;COL7A1	geneontology_Biological_Process
GO:0016125	sterol metabolic process	http://amigo.geneontology.org/amigo/term/GO:0016125	102	4	1.53829	2.60028	0.0681253	0.453173	1545;3638;7436;51141	INSIG1;CYP1B1;INSIG2;VLDLR	geneontology_Biological_Process
GO:0051100	negative regulation of binding	http://amigo.geneontology.org/amigo/term/GO:0051100	145	5	2.18679	2.28645	0.0682041	0.453173	1649;3162;3399;5155;5599	HMOX1;ID3;MAPK8;DDIT3;PDGFB	geneontology_Biological_Process
GO:0010506	regulation of autophagy	http://amigo.geneontology.org/amigo/term/GO:0010506	238	7	3.58935	1.95021	0.0685567	0.454851	664;665;3091;3099;3162;5599;83667	HIF1A;HMOX1;MAPK8;BNIP3;BNIP3L;HK2;SESN2	geneontology_Biological_Process
GO:0030336	negative regulation of cell migration	http://amigo.geneontology.org/amigo/term/GO:0030336	191	6	2.88053	2.08295	0.0689981	0.454851	1545;1845;3162;3486;4282;5054	HMOX1;IGFBP3;SERPINE1;CYP1B1;DUSP3;MIF	geneontology_Biological_Process
GO:0032652	regulation of interleukin-1 production	http://amigo.geneontology.org/amigo/term/GO:0032652	63	3	0.950123	3.15749	0.0693847	0.454851	1958;3098;54206	EGR1;ERRFI1;HK1	geneontology_Biological_Process
GO:0043627	response to estrogen	http://amigo.geneontology.org/amigo/term/GO:0043627	63	3	0.950123	3.15749	0.0693847	0.454851	760;3162;3939	CA2;HMOX1;LDHA	geneontology_Biological_Process
GO:0071479	cellular response to ionizing radiation	http://amigo.geneontology.org/amigo/term/GO:0071479	63	3	0.950123	3.15749	0.0693847	0.454851	1026;1958;10413	EGR1;YAP1;CDKN1A	geneontology_Biological_Process
GO:0019216	regulation of lipid metabolic process	http://amigo.geneontology.org/amigo/term/GO:0019216	288	8	4.34342	1.84187	0.069873	0.454851	1958;2181;3638;5155;5163;6095;8835;51141	ACSL3;EGR1;INSIG1;SOCS2;INSIG2;PDGFB;PDK1;RORA	geneontology_Biological_Process
GO:0051385	response to mineralocorticoid	http://amigo.geneontology.org/amigo/term/GO:0051385	29	2	0.437358	4.57291	0.070385	0.454851	1026;1906	CDKN1A;EDN1	geneontology_Biological_Process
GO:0010039	response to iron ion	http://amigo.geneontology.org/amigo/term/GO:0010039	29	2	0.437358	4.57291	0.070385	0.454851	3091;3162	HIF1A;HMOX1	geneontology_Biological_Process
GO:1903393	positive regulation of adherens junction organization	http://amigo.geneontology.org/amigo/term/GO:1903393	29	2	0.437358	4.57291	0.070385	0.454851	1845;6281	DUSP3;S100A10	geneontology_Biological_Process
GO:0002686	negative regulation of leukocyte migration	http://amigo.geneontology.org/amigo/term/GO:0002686	29	2	0.437358	4.57291	0.070385	0.454851	3162;4282	HMOX1;MIF	geneontology_Biological_Process
GO:0035384	thioester biosynthetic process	http://amigo.geneontology.org/amigo/term/GO:0035384	29	2	0.437358	4.57291	0.070385	0.454851	2181;5163	ACSL3;PDK1	geneontology_Biological_Process
GO:0071616	acyl-CoA biosynthetic process	http://amigo.geneontology.org/amigo/term/GO:0071616	29	2	0.437358	4.57291	0.070385	0.454851	2181;5163	ACSL3;PDK1	geneontology_Biological_Process
GO:0001975	response to amphetamine	http://amigo.geneontology.org/amigo/term/GO:0001975	29	2	0.437358	4.57291	0.070385	0.454851	3383;5999	ICAM1;RGS4	geneontology_Biological_Process
GO:0043267	negative regulation of potassium ion transport	http://amigo.geneontology.org/amigo/term/GO:0043267	29	2	0.437358	4.57291	0.070385	0.454851	5999;23327	NEDD4L;RGS4	geneontology_Biological_Process
GO:0070229	negative regulation of lymphocyte apoptotic process	http://amigo.geneontology.org/amigo/term/GO:0070229	29	2	0.437358	4.57291	0.070385	0.454851	3091;4282	HIF1A;MIF	geneontology_Biological_Process
GO:0032148	activation of protein kinase B activity	http://amigo.geneontology.org/amigo/term/GO:0032148	29	2	0.437358	4.57291	0.070385	0.454851	283;5155	ANG;PDGFB	geneontology_Biological_Process
GO:0046676	negative regulation of insulin secretion	http://amigo.geneontology.org/amigo/term/GO:0046676	29	2	0.437358	4.57291	0.070385	0.454851	3625;5211	INHBB;PFKL	geneontology_Biological_Process
GO:0032885	regulation of polysaccharide biosynthetic process	http://amigo.geneontology.org/amigo/term/GO:0032885	29	2	0.437358	4.57291	0.070385	0.454851	5155;5167	ENPP1;PDGFB	geneontology_Biological_Process
GO:1904707	positive regulation of vascular smooth muscle cell proliferation	http://amigo.geneontology.org/amigo/term/GO:1904707	29	2	0.437358	4.57291	0.070385	0.454851	1906;5155	EDN1;PDGFB	geneontology_Biological_Process
GO:0071276	cellular response to cadmium ion	http://amigo.geneontology.org/amigo/term/GO:0071276	29	2	0.437358	4.57291	0.070385	0.454851	3162;5599	HMOX1;MAPK8	geneontology_Biological_Process
GO:0006458	'de novo' protein folding	http://amigo.geneontology.org/amigo/term/GO:0006458	29	2	0.437358	4.57291	0.070385	0.454851	3303;10808	HSPA1A;HSPH1	geneontology_Biological_Process
GO:0061082	myeloid leukocyte cytokine production	http://amigo.geneontology.org/amigo/term/GO:0061082	29	2	0.437358	4.57291	0.070385	0.454851	3162;4282	HMOX1;MIF	geneontology_Biological_Process
GO:0070741	response to interleukin-6	http://amigo.geneontology.org/amigo/term/GO:0070741	29	2	0.437358	4.57291	0.070385	0.454851	3383;3569	ICAM1;IL6	geneontology_Biological_Process
GO:0071634	regulation of transforming growth factor beta production	http://amigo.geneontology.org/amigo/term/GO:0071634	29	2	0.437358	4.57291	0.070385	0.454851	947;3091	HIF1A;CD34	geneontology_Biological_Process
GO:0006469	negative regulation of protein kinase activity	http://amigo.geneontology.org/amigo/term/GO:0006469	193	6	2.91069	2.06136	0.0717782	0.463325	1026;1027;1028;1845;5999;54206	CDKN1B;CDKN1A;CDKN1C;DUSP3;ERRFI1;RGS4	geneontology_Biological_Process
GO:0046887	positive regulation of hormone secretion	http://amigo.geneontology.org/amigo/term/GO:0046887	104	4	1.56846	2.55028	0.0720727	0.464168	1906;3091;3623;3625	HIF1A;INHBB;EDN1;INHA	geneontology_Biological_Process
GO:2000241	regulation of reproductive process	http://amigo.geneontology.org/amigo/term/GO:2000241	104	4	1.56846	2.55028	0.0720727	0.464168	1027;3625;6690;26471	CDKN1B;INHBB;NUPR1;SPINK1	geneontology_Biological_Process
GO:0002576	platelet degranulation	http://amigo.geneontology.org/amigo/term/GO:0002576	105	4	1.58354	2.52599	0.0740895	0.472024	226;5054;5155;7424	SERPINE1;ALDOA;PDGFB;VEGFC	geneontology_Biological_Process
GO:0006261	DNA-dependent DNA replication	http://amigo.geneontology.org/amigo/term/GO:0006261	105	4	1.58354	2.52599	0.0740895	0.472024	898;4172;4174;4175	CCNE1;MCM6;MCM3;MCM5	geneontology_Biological_Process
GO:0032892	positive regulation of organic acid transport	http://amigo.geneontology.org/amigo/term/GO:0032892	30	2	0.45244	4.42048	0.0746886	0.472024	1906;4282	EDN1;MIF	geneontology_Biological_Process
GO:0045124	regulation of bone resorption	http://amigo.geneontology.org/amigo/term/GO:0045124	30	2	0.45244	4.42048	0.0746886	0.472024	760;3569	CA2;IL6	geneontology_Biological_Process
GO:0098801	regulation of renal system process	http://amigo.geneontology.org/amigo/term/GO:0098801	30	2	0.45244	4.42048	0.0746886	0.472024	1906;5155	EDN1;PDGFB	geneontology_Biological_Process
GO:0046627	negative regulation of insulin receptor signaling pathway	http://amigo.geneontology.org/amigo/term/GO:0046627	30	2	0.45244	4.42048	0.0746886	0.472024	5167;8835	ENPP1;SOCS2	geneontology_Biological_Process
GO:1900077	negative regulation of cellular response to insulin stimulus	http://amigo.geneontology.org/amigo/term/GO:1900077	30	2	0.45244	4.42048	0.0746886	0.472024	5167;8835	ENPP1;SOCS2	geneontology_Biological_Process
GO:0044091	membrane biogenesis	http://amigo.geneontology.org/amigo/term/GO:0044091	30	2	0.45244	4.42048	0.0746886	0.472024	858;6281	CAV2;S100A10	geneontology_Biological_Process
GO:0070423	nucleotide-binding oligomerization domain containing signaling pathway	http://amigo.geneontology.org/amigo/term/GO:0070423	30	2	0.45244	4.42048	0.0746886	0.472024	330;3303	BIRC3;HSPA1A	geneontology_Biological_Process
GO:0098760	response to interleukin-7	http://amigo.geneontology.org/amigo/term/GO:0098760	30	2	0.45244	4.42048	0.0746886	0.472024	5887;8835	RAD23B;SOCS2	geneontology_Biological_Process
GO:0098761	cellular response to interleukin-7	http://amigo.geneontology.org/amigo/term/GO:0098761	30	2	0.45244	4.42048	0.0746886	0.472024	5887;8835	RAD23B;SOCS2	geneontology_Biological_Process
GO:0090279	regulation of calcium ion import	http://amigo.geneontology.org/amigo/term/GO:0090279	30	2	0.45244	4.42048	0.0746886	0.472024	5155;6690	SPINK1;PDGFB	geneontology_Biological_Process
GO:0071604	transforming growth factor beta production	http://amigo.geneontology.org/amigo/term/GO:0071604	30	2	0.45244	4.42048	0.0746886	0.472024	947;3091	HIF1A;CD34	geneontology_Biological_Process
GO:0097006	regulation of plasma lipoprotein particle levels	http://amigo.geneontology.org/amigo/term/GO:0097006	65	3	0.980286	3.06033	0.07471	0.472024	2181;3162;7436	ACSL3;HMOX1;VLDLR	geneontology_Biological_Process
GO:0019217	regulation of fatty acid metabolic process	http://amigo.geneontology.org/amigo/term/GO:0019217	65	3	0.980286	3.06033	0.07471	0.472024	3638;5163;51141	INSIG1;INSIG2;PDK1	geneontology_Biological_Process
GO:0014032	neural crest cell development	http://amigo.geneontology.org/amigo/term/GO:0014032	65	3	0.980286	3.06033	0.07471	0.472024	1906;3091;8828	HIF1A;EDN1;NRP2	geneontology_Biological_Process
GO:0010657	muscle cell apoptotic process	http://amigo.geneontology.org/amigo/term/GO:0010657	65	3	0.980286	3.06033	0.07471	0.472024	664;1906;3162	HMOX1;BNIP3;EDN1	geneontology_Biological_Process
GO:0031346	positive regulation of cell projection organization	http://amigo.geneontology.org/amigo/term/GO:0031346	293	8	4.41883	1.81044	0.0755422	0.47675	466;950;3897;7436;7804;10435;23327;23363	ATF1;L1CAM;NEDD4L;SCARB2;CDC42EP2;LRP8;OBSL1;VLDLR	geneontology_Biological_Process
GO:0055013	cardiac muscle cell development	http://amigo.geneontology.org/amigo/term/GO:0055013	66	3	0.995367	3.01396	0.077439	0.487091	1906;5999;23363	EDN1;OBSL1;RGS4	geneontology_Biological_Process
GO:1902882	regulation of response to oxidative stress	http://amigo.geneontology.org/amigo/term/GO:1902882	66	3	0.995367	3.01396	0.077439	0.487091	3091;23657;83667	HIF1A;SESN2;SLC7A11	geneontology_Biological_Process
GO:0055017	cardiac muscle tissue growth	http://amigo.geneontology.org/amigo/term/GO:0055017	66	3	0.995367	3.01396	0.077439	0.487091	1906;5999;10413	YAP1;EDN1;RGS4	geneontology_Biological_Process
GO:0008202	steroid metabolic process	http://amigo.geneontology.org/amigo/term/GO:0008202	197	6	2.97102	2.01951	0.0775301	0.487123	1545;1958;3638;6095;7436;51141	EGR1;INSIG1;CYP1B1;INSIG2;RORA;VLDLR	geneontology_Biological_Process
GO:0007050	cell cycle arrest	http://amigo.geneontology.org/amigo/term/GO:0007050	198	6	2.9861	2.00931	0.0790079	0.490294	1026;1027;1028;1649;3623;4282	CDKN1B;CDKN1A;CDKN1C;DDIT3;INHA;MIF	geneontology_Biological_Process
GO:0014706	striated muscle tissue development	http://amigo.geneontology.org/amigo/term/GO:0014706	296	8	4.46407	1.79209	0.0790741	0.490294	858;1906;1958;5999;10413;23363;26471;54583	CAV2;EGR1;NUPR1;YAP1;EDN1;EGLN1;OBSL1;RGS4	geneontology_Biological_Process
GO:0045823	positive regulation of heart contraction	http://amigo.geneontology.org/amigo/term/GO:0045823	31	2	0.467521	4.27788	0.0790742	0.490294	1906;5999	EDN1;RGS4	geneontology_Biological_Process
GO:0014072	response to isoquinoline alkaloid	http://amigo.geneontology.org/amigo/term/GO:0014072	31	2	0.467521	4.27788	0.0790742	0.490294	2821;5999	GPI;RGS4	geneontology_Biological_Process
GO:0043278	response to morphine	http://amigo.geneontology.org/amigo/term/GO:0043278	31	2	0.467521	4.27788	0.0790742	0.490294	2821;5999	GPI;RGS4	geneontology_Biological_Process
GO:1902475	L-alpha-amino acid transmembrane transport	http://amigo.geneontology.org/amigo/term/GO:1902475	31	2	0.467521	4.27788	0.0790742	0.490294	5999;23657	RGS4;SLC7A11	geneontology_Biological_Process
GO:0032309	icosanoid secretion	http://amigo.geneontology.org/amigo/term/GO:0032309	31	2	0.467521	4.27788	0.0790742	0.490294	1906;4282	EDN1;MIF	geneontology_Biological_Process
GO:0010712	regulation of collagen metabolic process	http://amigo.geneontology.org/amigo/term/GO:0010712	31	2	0.467521	4.27788	0.0790742	0.490294	3569;54206	IL6;ERRFI1	geneontology_Biological_Process
GO:0035872	nucleotide-binding domain, leucine rich repeat containing receptor signaling pathway	http://amigo.geneontology.org/amigo/term/GO:0035872	31	2	0.467521	4.27788	0.0790742	0.490294	330;3303	BIRC3;HSPA1A	geneontology_Biological_Process
GO:0060428	lung epithelium development	http://amigo.geneontology.org/amigo/term/GO:0060428	31	2	0.467521	4.27788	0.0790742	0.490294	10413;54206	YAP1;ERRFI1	geneontology_Biological_Process
GO:0032731	positive regulation of interleukin-1 beta production	http://amigo.geneontology.org/amigo/term/GO:0032731	31	2	0.467521	4.27788	0.0790742	0.490294	1958;3098	EGR1;HK1	geneontology_Biological_Process
GO:2000648	positive regulation of stem cell proliferation	http://amigo.geneontology.org/amigo/term/GO:2000648	31	2	0.467521	4.27788	0.0790742	0.490294	3091;7424	HIF1A;VEGFC	geneontology_Biological_Process
GO:0006639	acylglycerol metabolic process	http://amigo.geneontology.org/amigo/term/GO:0006639	67	3	1.01045	2.96898	0.0802114	0.495717	283;3638;51141	INSIG1;ANG;INSIG2	geneontology_Biological_Process
GO:0043255	regulation of carbohydrate biosynthetic process	http://amigo.geneontology.org/amigo/term/GO:0043255	67	3	1.01045	2.96898	0.0802114	0.495717	5155;5167;83667	ENPP1;PDGFB;SESN2	geneontology_Biological_Process
GO:0042116	macrophage activation	http://amigo.geneontology.org/amigo/term/GO:0042116	67	3	1.01045	2.96898	0.0802114	0.495717	3569;4282;6095	IL6;MIF;RORA	geneontology_Biological_Process
GO:0055123	digestive system development	http://amigo.geneontology.org/amigo/term/GO:0055123	108	4	1.62878	2.45582	0.0803102	0.495786	1026;1028;3091;3655	HIF1A;ITGA6;CDKN1A;CDKN1C	geneontology_Biological_Process
GO:0101002	ficolin-1-rich granule	http://amigo.geneontology.org/amigo/term/GO:0101002	152	11	1.75612	6.26382	1.35117e-06	0.000955275	178;226;230;2821;3303;4282;5211;5223;5236;6515;8987	AGL;ALDOA;ALDOC;GPI;HSPA1A;MIF;PFKL;PGAM1;PGM1;SLC2A3;STBD1	geneontology_Cellular_Component
GO:1904813	ficolin-1-rich granule lumen	http://amigo.geneontology.org/amigo/term/GO:1904813	108	9	1.24777	7.21289	4.05802e-06	0.00143451	178;226;230;2821;3303;4282;5211;5223;5236	AGL;ALDOA;ALDOC;GPI;HSPA1A;MIF;PFKL;PGAM1;PGM1	geneontology_Cellular_Component
GO:0070820	tertiary granule	http://amigo.geneontology.org/amigo/term/GO:0070820	119	8	1.37485	5.8188	6.75495e-05	0.0125094	226;230;966;2040;5236;5328;6515;8987	PLAU;ALDOA;ALDOC;CD59;PGM1;SLC2A3;STBD1;STOM	geneontology_Cellular_Component
GO:0060205	cytoplasmic vesicle lumen	http://amigo.geneontology.org/amigo/term/GO:0060205	278	12	3.21184	3.73617	8.5488e-05	0.0125094	178;226;230;2760;2821;4282;5054;5155;5211;5223;7424;10808	AGL;SERPINE1;ALDOA;ALDOC;GM2A;GPI;HSPH1;MIF;PDGFB;PFKL;PGAM1;VEGFC	geneontology_Cellular_Component
GO:0031983	vesicle lumen	http://amigo.geneontology.org/amigo/term/GO:0031983	279	12	3.2234	3.72278	8.84682e-05	0.0125094	178;226;230;2760;2821;4282;5054;5155;5211;5223;7424;10808	AGL;SERPINE1;ALDOA;ALDOC;GM2A;GPI;HSPH1;MIF;PDGFB;PFKL;PGAM1;VEGFC	geneontology_Cellular_Component
GO:0016323	basolateral plasma membrane	http://amigo.geneontology.org/amigo/term/GO:0016323	169	9	1.95252	4.60942	0.000143797	0.0169441	760;768;947;1364;2760;3655;5155;5167;28234	CA2;ENPP1;ITGA6;CA9;CD34;CLDN4;GM2A;PDGFB;SLCO1B3	geneontology_Cellular_Component
GO:0034774	secretory granule lumen	http://amigo.geneontology.org/amigo/term/GO:0034774	264	11	3.0501	3.60644	0.000232322	0.0195931	178;226;230;2760;2821;4282;5054;5155;5211;5223;7424	AGL;SERPINE1;ALDOA;ALDOC;GM2A;GPI;MIF;PDGFB;PFKL;PGAM1;VEGFC	geneontology_Cellular_Component
GO:0070821	tertiary granule membrane	http://amigo.geneontology.org/amigo/term/GO:0070821	51	5	0.589223	8.48575	0.000290737	0.0195931	966;2040;5328;6515;8987	PLAU;CD59;SLC2A3;STBD1;STOM	geneontology_Cellular_Component
GO:0045121	membrane raft	http://amigo.geneontology.org/amigo/term/GO:0045121	273	11	3.15408	3.48755	0.000310066	0.0195931	120;330;858;2040;3098;3162;3383;5230;6281;7804;30846	BIRC3;CAV2;HMOX1;ICAM1;ADD3;EHD2;HK1;LRP8;PGK1;S100A10;STOM	geneontology_Cellular_Component
GO:0098857	membrane microdomain	http://amigo.geneontology.org/amigo/term/GO:0098857	274	11	3.16563	3.47482	0.000319922	0.0195931	120;330;858;2040;3098;3162;3383;5230;6281;7804;30846	BIRC3;CAV2;HMOX1;ICAM1;ADD3;EHD2;HK1;LRP8;PGK1;S100A10;STOM	geneontology_Cellular_Component
GO:0005925	focal adhesion	http://amigo.geneontology.org/amigo/term/GO:0005925	371	13	4.28631	3.03291	0.000342942	0.0195931	858;950;966;1466;3303;3383;3655;3897;3936;5328;9590;10672;55827	AKAP12;CAV2;DCAF6;GNA13;ICAM1;ITGA6;L1CAM;PLAU;SCARB2;CD59;CSRP2;HSPA1A;LCP1	geneontology_Cellular_Component
GO:0005924	cell-substrate adherens junction	http://amigo.geneontology.org/amigo/term/GO:0005924	373	13	4.30942	3.01665	0.000361115	0.0195931	858;950;966;1466;3303;3383;3655;3897;3936;5328;9590;10672;55827	AKAP12;CAV2;DCAF6;GNA13;ICAM1;ITGA6;L1CAM;PLAU;SCARB2;CD59;CSRP2;HSPA1A;LCP1	geneontology_Cellular_Component
GO:0030055	cell-substrate junction	http://amigo.geneontology.org/amigo/term/GO:0030055	376	13	4.34408	2.99258	0.000389915	0.0195931	858;950;966;1466;3303;3383;3655;3897;3936;5328;9590;10672;55827	AKAP12;CAV2;DCAF6;GNA13;ICAM1;ITGA6;L1CAM;PLAU;SCARB2;CD59;CSRP2;HSPA1A;LCP1	geneontology_Cellular_Component
GO:0098589	membrane region	http://amigo.geneontology.org/amigo/term/GO:0098589	281	11	3.2465	3.38826	0.000396601	0.0195931	120;330;858;2040;3098;3162;3383;5230;6281;7804;30846	BIRC3;CAV2;HMOX1;ICAM1;ADD3;EHD2;HK1;LRP8;PGK1;S100A10;STOM	geneontology_Cellular_Component
GO:0005912	adherens junction	http://amigo.geneontology.org/amigo/term/GO:0005912	484	15	5.59184	2.68248	0.000441923	0.0195931	858;950;966;1466;1824;3303;3383;3655;3897;3936;5328;9590;10397;10672;55827	AKAP12;CAV2;DCAF6;DSC2;GNA13;ICAM1;ITGA6;L1CAM;NDRG1;PLAU;SCARB2;CD59;CSRP2;HSPA1A;LCP1	geneontology_Cellular_Component
GO:0005741	mitochondrial outer membrane	http://amigo.geneontology.org/amigo/term/GO:0005741	119	7	1.37485	5.09145	0.000443408	0.0195931	664;665;1528;2181;3098;3099;55139	ACSL3;ANKZF1;BNIP3;BNIP3L;CYB5A;HK1;HK2	geneontology_Cellular_Component
GO:0070161	anchoring junction	http://amigo.geneontology.org/amigo/term/GO:0070161	497	15	5.74204	2.61231	0.000583069	0.0242488	858;950;966;1466;1824;3303;3383;3655;3897;3936;5328;9590;10397;10672;55827	AKAP12;CAV2;DCAF6;DSC2;GNA13;ICAM1;ITGA6;L1CAM;NDRG1;PLAU;SCARB2;CD59;CSRP2;HSPA1A;LCP1	geneontology_Cellular_Component
GO:0031968	organelle outer membrane	http://amigo.geneontology.org/amigo/term/GO:0031968	134	7	1.54816	4.52151	0.000901394	0.0350426	664;665;1528;2181;3098;3099;55139	ACSL3;ANKZF1;BNIP3;BNIP3L;CYB5A;HK1;HK2	geneontology_Cellular_Component
GO:0019867	outer membrane	http://amigo.geneontology.org/amigo/term/GO:0019867	135	7	1.55971	4.48802	0.000941738	0.0350426	664;665;1528;2181;3098;3099;55139	ACSL3;ANKZF1;BNIP3;BNIP3L;CYB5A;HK1;HK2	geneontology_Cellular_Component
GO:0045178	basal part of cell	http://amigo.geneontology.org/amigo/term/GO:0045178	43	4	0.496796	8.05159	0.00147635	0.0521889	947;1364;1906;3655	ITGA6;CD34;CLDN4;EDN1	geneontology_Cellular_Component
GO:0031012	extracellular matrix	http://amigo.geneontology.org/amigo/term/GO:0031012	344	11	3.97437	2.76774	0.00206991	0.069687	283;1294;3383;3655;3897;4015;4016;4312;5054;5155;6281	ICAM1;ITGA6;L1CAM;LOX;LOXL1;MMP1;SERPINE1;ANG;COL7A1;PDGFB;S100A10	geneontology_Cellular_Component
GO:0031093	platelet alpha granule lumen	http://amigo.geneontology.org/amigo/term/GO:0031093	56	4	0.64699	6.18247	0.00391646	0.122658	226;5054;5155;7424	SERPINE1;ALDOA;PDGFB;VEGFC	geneontology_Cellular_Component
GO:0009925	basal plasma membrane	http://amigo.geneontology.org/amigo/term/GO:0009925	28	3	0.323495	9.27371	0.00399029	0.122658	947;1364;3655	ITGA6;CD34;CLDN4	geneontology_Cellular_Component
GO:0062023	collagen-containing extracellular matrix	http://amigo.geneontology.org/amigo/term/GO:0062023	278	9	3.21184	2.80213	0.00485308	0.13649	283;1294;3383;3655;3897;4016;5054;5155;6281	ICAM1;ITGA6;L1CAM;LOXL1;SERPINE1;ANG;COL7A1;PDGFB;S100A10	geneontology_Cellular_Component
GO:0044853	plasma membrane raft	http://amigo.geneontology.org/amigo/term/GO:0044853	96	5	1.10913	4.50805	0.00501388	0.13649	120;858;3162;7804;30846	CAV2;HMOX1;ADD3;EHD2;LRP8	geneontology_Cellular_Component
GO:0035579	specific granule membrane	http://amigo.geneontology.org/amigo/term/GO:0035579	60	4	0.693204	5.77031	0.00501942	0.13649	966;2040;5328;6515	PLAU;CD59;SLC2A3;STOM	geneontology_Cellular_Component
GO:0005788	endoplasmic reticulum lumen	http://amigo.geneontology.org/amigo/term/GO:0005788	234	8	2.7035	2.95913	0.00567954	0.14872	1294;1906;3486;3569;5033;5155;8974;23753	IGFBP3;IL6;SDF2L1;COL7A1;EDN1;P4HA1;P4HA2;PDGFB	geneontology_Cellular_Component
GO:0005901	caveola	http://amigo.geneontology.org/amigo/term/GO:0005901	70	4	0.808738	4.94598	0.00864289	0.218233	858;3162;7804;30846	CAV2;HMOX1;EHD2;LRP8	geneontology_Cellular_Component
GO:0030667	secretory granule membrane	http://amigo.geneontology.org/amigo/term/GO:0030667	205	7	2.36845	2.95552	0.0095773	0.233488	858;966;2040;5066;5328;6515;8987	CAV2;PLAU;CD59;PAM;SLC2A3;STBD1;STOM	geneontology_Cellular_Component
GO:0005604	basement membrane	http://amigo.geneontology.org/amigo/term/GO:0005604	73	4	0.843398	4.74272	0.00999312	0.235504	283;1294;3655;4016	ITGA6;LOXL1;ANG;COL7A1	geneontology_Cellular_Component
GO:0005791	rough endoplasmic reticulum	http://amigo.geneontology.org/amigo/term/GO:0005791	75	4	0.866505	4.61625	0.0109653	0.250079	1906;5351;5352;23657	EDN1;PLOD1;PLOD2;SLC7A11	geneontology_Cellular_Component
GO:0031091	platelet alpha granule	http://amigo.geneontology.org/amigo/term/GO:0031091	78	4	0.901165	4.4387	0.0125347	0.276938	226;5054;5155;7424	SERPINE1;ALDOA;PDGFB;VEGFC	geneontology_Cellular_Component
GO:1904724	tertiary granule lumen	http://amigo.geneontology.org/amigo/term/GO:1904724	43	3	0.496796	6.03869	0.0132631	0.284151	226;230;5236	ALDOA;ALDOC;PGM1	geneontology_Cellular_Component
GO:0046930	pore complex	http://amigo.geneontology.org/amigo/term/GO:0046930	17	2	0.196408	10.1829	0.0160737	0.324696	947;10105	PPIF;CD34	geneontology_Cellular_Component
GO:0061695	transferase complex, transferring phosphorus-containing groups	http://amigo.geneontology.org/amigo/term/GO:0061695	227	7	2.62262	2.66909	0.016074	0.324696	898;1026;4172;5211;8835;51616;83667	CCNE1;SOCS2;TAF9B;CDKN1A;MCM3;PFKL;SESN2	geneontology_Cellular_Component
GO:0005740	mitochondrial envelope	http://amigo.geneontology.org/amigo/term/GO:0005740	406	10	4.69068	2.13189	0.018951	0.372177	664;665;1528;2181;3098;3099;10105;10628;55139;64968	ACSL3;PPIF;TXNIP;ANKZF1;BNIP3;BNIP3L;CYB5A;HK1;HK2;MRPS6	geneontology_Cellular_Component
GO:0043209	myelin sheath	http://amigo.geneontology.org/amigo/term/GO:0043209	136	5	1.57126	3.18216	0.0205609	0.39288	760;2026;2821;4282;10397	CA2;NDRG1;ENO2;GPI;MIF	geneontology_Cellular_Component
GO:0031430	M band	http://amigo.geneontology.org/amigo/term/GO:0031430	21	2	0.242621	8.2433	0.024087	0.448146	226;23363	ALDOA;OBSL1	geneontology_Cellular_Component
GO:0030867	rough endoplasmic reticulum membrane	http://amigo.geneontology.org/amigo/term/GO:0030867	22	2	0.254175	7.8686	0.0262985	0.476744	5351;5352	PLOD1;PLOD2	geneontology_Cellular_Component
GO:0048029	monosaccharide binding	http://amigo.geneontology.org/amigo/term/GO:0048029	50	13	0.685804	18.9559	7.9603e-14	7.56228e-11	226;2821;3098;3099;5033;5066;5211;5351;5352;6515;8974;54583;112399	ALDOA;EGLN1;EGLN3;GPI;HK1;HK2;P4HA1;P4HA2;PAM;PFKL;PLOD1;PLOD2;SLC2A3	geneontology_Molecular_Function
GO:0030246	carbohydrate binding	http://amigo.geneontology.org/amigo/term/GO:0030246	161	17	2.20829	7.69827	5.8104e-11	2.75994e-08	178;226;947;2821;3098;3099;5033;5066;5167;5211;5351;5352;6515;8974;8987;54583;112399	AGL;ENPP1;ALDOA;CD34;EGLN1;EGLN3;GPI;HK1;HK2;P4HA1;P4HA2;PAM;PFKL;PLOD1;PLOD2;SLC2A3;STBD1	geneontology_Molecular_Function
GO:0031418	L-ascorbic acid binding	http://amigo.geneontology.org/amigo/term/GO:0031418	13	7	0.178309	39.2577	1.25878e-10	3.98614e-08	5033;5066;5351;5352;8974;54583;112399	EGLN1;EGLN3;P4HA1;P4HA2;PAM;PLOD1;PLOD2	geneontology_Molecular_Function
GO:0016705	oxidoreductase activity, acting on paired donors, with incorporation or reduction of molecular oxygen	http://amigo.geneontology.org/amigo/term/GO:0016705	69	9	0.946409	9.50963	3.74335e-07	8.89045e-05	1545;3162;5033;5066;5351;5352;8974;54583;112399	HMOX1;CYP1B1;EGLN1;EGLN3;P4HA1;P4HA2;PAM;PLOD1;PLOD2	geneontology_Molecular_Function
GO:0016706	oxidoreductase activity, acting on paired donors, with incorporation or reduction of molecular oxygen, 2-oxoglutarate as one donor, and incorporation of one atom each of oxygen into both donors	http://amigo.geneontology.org/amigo/term/GO:0016706	26	6	0.356618	16.8247	1.09855e-06	0.000208725	5033;5351;5352;8974;54583;112399	EGLN1;EGLN3;P4HA1;P4HA2;PLOD1;PLOD2	geneontology_Molecular_Function
GO:0051213	dioxygenase activity	http://amigo.geneontology.org/amigo/term/GO:0051213	50	7	0.685804	10.207	4.79731e-06	0.000759574	5033;5351;5352;8974;54583;55818;112399	EGLN1;EGLN3;KDM3A;P4HA1;P4HA2;PLOD1;PLOD2	geneontology_Molecular_Function
GO:0005506	iron ion binding	http://amigo.geneontology.org/amigo/term/GO:0005506	72	8	0.987558	8.10079	5.85701e-06	0.0007926	1545;5033;5351;5352;8974;54583;55818;112399	CYP1B1;EGLN1;EGLN3;KDM3A;P4HA1;P4HA2;PLOD1;PLOD2	geneontology_Molecular_Function
GO:0016491	oxidoreductase activity	http://amigo.geneontology.org/amigo/term/GO:0016491	393	18	5.39042	3.33926	6.67453e-06	0.0007926	1528;1545;2745;3162;3939;4015;4016;5033;5066;5230;5351;5352;6240;8974;54583;55818;83667;112399	HMOX1;LOX;LOXL1;RRM1;CYB5A;CYP1B1;EGLN1;EGLN3;GLRX;KDM3A;LDHA;P4HA1;P4HA2;PAM;PGK1;PLOD1;PLOD2;SESN2	geneontology_Molecular_Function
GO:0031543	peptidyl-proline dioxygenase activity	http://amigo.geneontology.org/amigo/term/GO:0031543	11	4	0.150877	26.5117	1.0384e-05	0.000986478	5033;8974;54583;112399	EGLN1;EGLN3;P4HA1;P4HA2	geneontology_Molecular_Function
GO:0031545	peptidyl-proline 4-dioxygenase activity	http://amigo.geneontology.org/amigo/term/GO:0031545	11	4	0.150877	26.5117	1.0384e-05	0.000986478	5033;8974;54583;112399	EGLN1;EGLN3;P4HA1;P4HA2	geneontology_Molecular_Function
GO:0019842	vitamin binding	http://amigo.geneontology.org/amigo/term/GO:0019842	79	8	1.08357	7.383	1.17776e-05	0.00101716	1491;5033;5066;5351;5352;8974;54583;112399	CTH;EGLN1;EGLN3;P4HA1;P4HA2;PAM;PLOD1;PLOD2	geneontology_Molecular_Function
GO:0019200	carbohydrate kinase activity	http://amigo.geneontology.org/amigo/term/GO:0019200	14	4	0.192025	20.8306	3.05041e-05	0.00241491	3098;3099;5209;5211	HK1;HK2;PFKFB3;PFKL	geneontology_Molecular_Function
GO:0031406	carboxylic acid binding	http://amigo.geneontology.org/amigo/term/GO:0031406	138	9	1.89282	4.75481	0.000113834	0.00831866	3399;5033;5066;5351;5352;8974;54583;83667;112399	ID3;EGLN1;EGLN3;P4HA1;P4HA2;PAM;PLOD1;PLOD2;SESN2	geneontology_Molecular_Function
GO:0043177	organic acid binding	http://amigo.geneontology.org/amigo/term/GO:0043177	146	9	2.00255	4.49428	0.000174927	0.0118701	3399;5033;5066;5351;5352;8974;54583;83667;112399	ID3;EGLN1;EGLN3;P4HA1;P4HA2;PAM;PLOD1;PLOD2;SESN2	geneontology_Molecular_Function
GO:0046982	protein heterodimerization activity	http://amigo.geneontology.org/amigo/term/GO:0046982	384	15	5.26697	2.84794	0.000244072	0.0154579	466;664;665;858;1649;2034;3091;3623;5155;5228;8334;8553;10413;51616;79365	ATF1;CAV2;EPAS1;HIF1A;HIST1H2AC;TAF9B;YAP1;BHLHE40;BHLHE41;BNIP3;BNIP3L;DDIT3;INHA;PDGFB;PGF	geneontology_Molecular_Function
GO:0016866	intramolecular transferase activity	http://amigo.geneontology.org/amigo/term/GO:0016866	10	3	0.137161	21.8721	0.000282439	0.0167698	2821;5223;5236	GPI;PGAM1;PGM1	geneontology_Molecular_Function
GO:0001871	pattern binding	http://amigo.geneontology.org/amigo/term/GO:0001871	12	3	0.164593	18.2268	0.000507477	0.0233565	178;5167;8987	AGL;ENPP1;STBD1	geneontology_Molecular_Function
GO:0030247	polysaccharide binding	http://amigo.geneontology.org/amigo/term/GO:0030247	12	3	0.164593	18.2268	0.000507477	0.0233565	178;5167;8987	AGL;ENPP1;STBD1	geneontology_Molecular_Function
GO:0004861	cyclin-dependent protein serine/threonine kinase inhibitor activity	http://amigo.geneontology.org/amigo/term/GO:0004861	12	3	0.164593	18.2268	0.000507477	0.0233565	1026;1027;1028	CDKN1B;CDKN1A;CDKN1C	geneontology_Molecular_Function
GO:0042056	chemoattractant activity	http://amigo.geneontology.org/amigo/term/GO:0042056	28	4	0.38405	10.4153	0.000537492	0.0233565	4282;5155;5228;7424	MIF;PDGFB;PGF;VEGFC	geneontology_Molecular_Function
GO:0048037	cofactor binding	http://amigo.geneontology.org/amigo/term/GO:0048037	285	12	3.90908	3.06977	0.000538448	0.0233565	1491;1528;1545;3162;3939;5033;5066;5351;5352;8974;54583;112399	HMOX1;CTH;CYB5A;CYP1B1;EGLN1;EGLN3;LDHA;P4HA1;P4HA2;PAM;PLOD1;PLOD2	geneontology_Molecular_Function
GO:0050662	coenzyme binding	http://amigo.geneontology.org/amigo/term/GO:0050662	170	9	2.33173	3.85979	0.000540887	0.0233565	1491;3939;5033;5066;5351;5352;8974;54583;112399	CTH;EGLN1;EGLN3;LDHA;P4HA1;P4HA2;PAM;PLOD1;PLOD2	geneontology_Molecular_Function
GO:0016829	lyase activity	http://amigo.geneontology.org/amigo/term/GO:0016829	114	7	1.56363	4.47675	0.000954168	0.0394113	226;230;760;768;1491;2026;5066	CA2;ALDOA;ALDOC;CA9;CTH;ENO2;PAM	geneontology_Molecular_Function
GO:0004857	enzyme inhibitor activity	http://amigo.geneontology.org/amigo/term/GO:0004857	270	11	3.70334	2.97029	0.00120233	0.0475922	330;1026;1027;1028;1294;5054;6690;6695;10628;25816;51400	BIRC3;CDKN1B;SERPINE1;SPINK1;TNFAIP8;TXNIP;CDKN1A;CDKN1C;COL7A1;PPME1;SPOCK1	geneontology_Molecular_Function
GO:0016538	cyclin-dependent protein serine/threonine kinase regulator activity	http://amigo.geneontology.org/amigo/term/GO:0016538	39	4	0.534927	7.47766	0.00192154	0.0730184	898;1026;1027;1028	CCNE1;CDKN1B;CDKN1A;CDKN1C	geneontology_Molecular_Function
GO:0008083	growth factor activity	http://amigo.geneontology.org/amigo/term/GO:0008083	131	7	1.79681	3.8958	0.00213524	0.0780183	2821;3569;3623;3625;5155;5228;7424	IL6;INHBB;GPI;INHA;PDGFB;PGF;VEGFC	geneontology_Molecular_Function
GO:0005507	copper ion binding	http://amigo.geneontology.org/amigo/term/GO:0005507	44	4	0.603507	6.62792	0.00300821	0.105844	283;4015;4016;5066	LOX;LOXL1;ANG;PAM	geneontology_Molecular_Function
GO:0008514	organic anion transmembrane transporter activity	http://amigo.geneontology.org/amigo/term/GO:0008514	81	5	1.111	4.50044	0.00502767	0.169425	6515;6535;9123;23657;28234	SLC16A3;SLC2A3;SLC6A8;SLC7A11;SLCO1B3	geneontology_Molecular_Function
GO:0035035	histone acetyltransferase binding	http://amigo.geneontology.org/amigo/term/GO:0035035	26	3	0.356618	8.41236	0.00521219	0.169425	1958;2034;3091	EGR1;EPAS1;HIF1A	geneontology_Molecular_Function
GO:0004866	endopeptidase inhibitor activity	http://amigo.geneontology.org/amigo/term/GO:0004866	117	6	1.60478	3.73883	0.00538879	0.169425	330;1294;5054;6690;6695;25816	BIRC3;SERPINE1;SPINK1;TNFAIP8;COL7A1;SPOCK1	geneontology_Molecular_Function
GO:0003714	transcription corepressor activity	http://amigo.geneontology.org/amigo/term/GO:0003714	196	8	2.68835	2.9758	0.00552859	0.169425	1649;3303;3399;4783;8553;10413;51616;79365	ID3;TAF9B;YAP1;BHLHE40;BHLHE41;DDIT3;HSPA1A;NFIL3	geneontology_Molecular_Function
GO:0030414	peptidase inhibitor activity	http://amigo.geneontology.org/amigo/term/GO:0030414	119	6	1.63221	3.67599	0.00584784	0.173608	330;1294;5054;6690;6695;25816	BIRC3;SERPINE1;SPINK1;TNFAIP8;COL7A1;SPOCK1	geneontology_Molecular_Function
GO:0016836	hydro-lyase activity	http://amigo.geneontology.org/amigo/term/GO:0016836	28	3	0.38405	7.81148	0.00643768	0.185327	760;768;2026	CA2;CA9;ENO2	geneontology_Molecular_Function
GO:0004867	serine-type endopeptidase inhibitor activity	http://amigo.geneontology.org/amigo/term/GO:0004867	55	4	0.754384	5.30234	0.00673115	0.185948	1294;5054;6690;6695	SERPINE1;SPINK1;COL7A1;SPOCK1	geneontology_Molecular_Function
GO:0061135	endopeptidase regulator activity	http://amigo.geneontology.org/amigo/term/GO:0061135	123	6	1.68708	3.55645	0.00685073	0.185948	330;1294;5054;6690;6695;25816	BIRC3;SERPINE1;SPINK1;TNFAIP8;COL7A1;SPOCK1	geneontology_Molecular_Function
GO:0016641	oxidoreductase activity, acting on the CH-NH2 group of donors, oxygen as acceptor	http://amigo.geneontology.org/amigo/term/GO:0016641	10	2	0.137161	14.5814	0.00782088	0.206384	4015;4016	LOX;LOXL1	geneontology_Molecular_Function
GO:0038024	cargo receptor activity	http://amigo.geneontology.org/amigo/term/GO:0038024	58	4	0.795532	5.02808	0.00811392	0.20833	950;5167;7436;7804	ENPP1;SCARB2;LRP8;VLDLR	geneontology_Molecular_Function
GO:0016853	isomerase activity	http://amigo.geneontology.org/amigo/term/GO:0016853	92	5	1.26188	3.96234	0.0085648	0.208835	2821;4282;5223;5236;10105	PPIF;GPI;MIF;PGAM1;PGM1	geneontology_Molecular_Function
GO:0030291	protein serine/threonine kinase inhibitor activity	http://amigo.geneontology.org/amigo/term/GO:0030291	31	3	0.425198	7.05553	0.00857321	0.208835	1026;1027;1028	CDKN1B;CDKN1A;CDKN1C	geneontology_Molecular_Function
GO:0001618	virus receptor activity	http://amigo.geneontology.org/amigo/term/GO:0001618	61	4	0.836681	4.7808	0.0096712	0.220885	950;3303;3383;7852	ICAM1;SCARB2;CXCR4;HSPA1A	geneontology_Molecular_Function
GO:0104005	hijacked molecular function	http://amigo.geneontology.org/amigo/term/GO:0104005	61	4	0.836681	4.7808	0.0096712	0.220885	950;3303;3383;7852	ICAM1;SCARB2;CXCR4;HSPA1A	geneontology_Molecular_Function
GO:0004693	cyclin-dependent protein serine/threonine kinase activity	http://amigo.geneontology.org/amigo/term/GO:0004693	33	3	0.452631	6.62792	0.0102013	0.220885	898;1026;1027	CCNE1;CDKN1B;CDKN1A	geneontology_Molecular_Function
GO:0005342	organic acid transmembrane transporter activity	http://amigo.geneontology.org/amigo/term/GO:0005342	62	4	0.850397	4.70369	0.0102305	0.220885	6535;9123;23657;28234	SLC16A3;SLC6A8;SLC7A11;SLCO1B3	geneontology_Molecular_Function
GO:0046943	carboxylic acid transmembrane transporter activity	http://amigo.geneontology.org/amigo/term/GO:0046943	62	4	0.850397	4.70369	0.0102305	0.220885	6535;9123;23657;28234	SLC16A3;SLC6A8;SLC7A11;SLCO1B3	geneontology_Molecular_Function
GO:0097472	cyclin-dependent protein kinase activity	http://amigo.geneontology.org/amigo/term/GO:0097472	34	3	0.466347	6.43298	0.011078	0.222985	898;1026;1027	CCNE1;CDKN1B;CDKN1A	geneontology_Molecular_Function
GO:0005041	low-density lipoprotein particle receptor activity	http://amigo.geneontology.org/amigo/term/GO:0005041	12	2	0.164593	12.1512	0.0112666	0.222985	7436;7804	LRP8;VLDLR	geneontology_Molecular_Function
GO:0046527	glucosyltransferase activity	http://amigo.geneontology.org/amigo/term/GO:0046527	12	2	0.164593	12.1512	0.0112666	0.222985	5351;5352	PLOD1;PLOD2	geneontology_Molecular_Function
GO:0031994	insulin-like growth factor I binding	http://amigo.geneontology.org/amigo/term/GO:0031994	12	2	0.164593	12.1512	0.0112666	0.222985	3486;3655	IGFBP3;ITGA6	geneontology_Molecular_Function
GO:0008509	anion transmembrane transporter activity	http://amigo.geneontology.org/amigo/term/GO:0008509	141	6	1.93397	3.10243	0.0129482	0.245814	1364;6515;6535;9123;23657;28234	CLDN4;SLC16A3;SLC2A3;SLC6A8;SLC7A11;SLCO1B3	geneontology_Molecular_Function
GO:0016638	oxidoreductase activity, acting on the CH-NH2 group of donors	http://amigo.geneontology.org/amigo/term/GO:0016638	13	2	0.178309	11.2165	0.0131963	0.245814	4015;4016	LOX;LOXL1	geneontology_Molecular_Function
GO:0030228	lipoprotein particle receptor activity	http://amigo.geneontology.org/amigo/term/GO:0030228	13	2	0.178309	11.2165	0.0131963	0.245814	7436;7804	LRP8;VLDLR	geneontology_Molecular_Function
GO:0016667	oxidoreductase activity, acting on a sulfur group of donors	http://amigo.geneontology.org/amigo/term/GO:0016667	37	3	0.507495	5.91139	0.0139627	0.255088	2745;5230;83667	GLRX;PGK1;SESN2	geneontology_Molecular_Function
GO:0034185	apolipoprotein binding	http://amigo.geneontology.org/amigo/term/GO:0034185	15	2	0.205741	9.72095	0.0174494	0.310036	7436;7804	LRP8;VLDLR	geneontology_Molecular_Function
GO:0061134	peptidase regulator activity	http://amigo.geneontology.org/amigo/term/GO:0061134	151	6	2.07113	2.89697	0.0176231	0.310036	330;1294;5054;6690;6695;25816	BIRC3;SERPINE1;SPINK1;TNFAIP8;COL7A1;SPOCK1	geneontology_Molecular_Function
GO:0004553	hydrolase activity, hydrolyzing O-glycosyl compounds	http://amigo.geneontology.org/amigo/term/GO:0004553	42	3	0.576075	5.20765	0.0196343	0.329415	178;2632;2760	AGL;GBE1;GM2A	geneontology_Molecular_Function
GO:0016701	oxidoreductase activity, acting on single donors with incorporation of molecular oxygen	http://amigo.geneontology.org/amigo/term/GO:0016701	16	2	0.219457	9.11339	0.0197649	0.329415	5033;8974	P4HA1;P4HA2	geneontology_Molecular_Function
GO:0016702	oxidoreductase activity, acting on single donors with incorporation of molecular oxygen, incorporation of two atoms of oxygen	http://amigo.geneontology.org/amigo/term/GO:0016702	16	2	0.219457	9.11339	0.0197649	0.329415	5033;8974	P4HA1;P4HA2	geneontology_Molecular_Function
GO:0048018	receptor ligand activity	http://amigo.geneontology.org/amigo/term/GO:0048018	349	10	4.78691	2.08903	0.0217343	0.341492	1906;2821;3569;3623;3625;4282;5155;5228;7424;10435	IL6;INHBB;CDC42EP2;EDN1;GPI;INHA;MIF;PDGFB;PGF;VEGFC	geneontology_Molecular_Function
GO:0016758	transferase activity, transferring hexosyl groups	http://amigo.geneontology.org/amigo/term/GO:0016758	78	4	1.06985	3.73883	0.022138	0.341492	178;2632;5351;5352	AGL;GBE1;PLOD1;PLOD2	geneontology_Molecular_Function
GO:0005520	insulin-like growth factor binding	http://amigo.geneontology.org/amigo/term/GO:0005520	17	2	0.233173	8.57731	0.0222013	0.341492	3486;3655	IGFBP3;ITGA6	geneontology_Molecular_Function
GO:0016835	carbon-oxygen lyase activity	http://amigo.geneontology.org/amigo/term/GO:0016835	44	3	0.603507	4.97094	0.0222087	0.341492	760;768;2026	CA2;CA9;ENO2	geneontology_Molecular_Function
GO:0016757	transferase activity, transferring glycosyl groups	http://amigo.geneontology.org/amigo/term/GO:0016757	117	5	1.60478	3.11569	0.0222869	0.341492	178;2632;5351;5352;283464	AGL;GXYLT1;GBE1;PLOD1;PLOD2	geneontology_Molecular_Function
GO:0070888	E-box binding	http://amigo.geneontology.org/amigo/term/GO:0070888	45	3	0.617223	4.86048	0.0235617	0.355295	3091;8553;79365	HIF1A;BHLHE40;BHLHE41	geneontology_Molecular_Function
GO:0005125	cytokine activity	http://amigo.geneontology.org/amigo/term/GO:0005125	165	6	2.26315	2.65117	0.0259504	0.385202	1906;2821;3569;3623;3625;4282	IL6;INHBB;EDN1;GPI;INHA;MIF	geneontology_Molecular_Function
GO:0051787	misfolded protein binding	http://amigo.geneontology.org/amigo/term/GO:0051787	19	2	0.260605	7.67444	0.0274222	0.395363	3303;23753	SDF2L1;HSPA1A	geneontology_Molecular_Function
GO:0004869	cysteine-type endopeptidase inhibitor activity	http://amigo.geneontology.org/amigo/term/GO:0004869	48	3	0.658372	4.5567	0.0278835	0.395363	330;6695;25816	BIRC3;TNFAIP8;SPOCK1	geneontology_Molecular_Function
GO:0019843	rRNA binding	http://amigo.geneontology.org/amigo/term/GO:0019843	48	3	0.658372	4.5567	0.0278835	0.395363	283;5935;64968	ANG;MRPS6;RBM3	geneontology_Molecular_Function
GO:0030545	receptor regulator activity	http://amigo.geneontology.org/amigo/term/GO:0030545	371	10	5.08866	1.96515	0.0313837	0.438449	1906;2821;3569;3623;3625;4282;5155;5228;7424;10435	IL6;INHBB;CDC42EP2;EDN1;GPI;INHA;MIF;PDGFB;PGF;VEGFC	geneontology_Molecular_Function
