# Supplementary material for: Identification of a Hypoxia-Related Molecular Classification and Hypoxic Tumor Microenvironment Signature for Predicting the Prognosis of Patients with Triple-Negative Breast Cancer
Source: Front Oncol. 2021 Aug 19;11:700062. doi: 10.3389/fonc.2021.700062 (PMC8416750; doi:10.3389/fonc.2021.700062)
Supplement: Supplementary file 6 [file Table_5.xlsx]

## Sheet: TCGA
genes	Pvalue	HR	Low.95.CI.	High.95.CI.
PFKL	0.0270008	2.47077	1.10836	5.50785
ALDOA	0.0228528	2.44275	1.13199	5.27125
HK1	0.0387925	2.358	1.04517	5.31988
TMEM51	0.0127005	2.294	1.19397	4.40754
PGAM1	0.0439104	2.22474	1.02206	4.84263
PGK1	0.0357845	2.06828	1.04944	4.07627
KLF10	0.0183967	2.04551	1.12827	3.70844
PGF	0.00277945	1.98877	1.26746	3.12057
LOXL1	0.0181291	1.9351	1.11917	3.34588
PLAU	0.00887273	1.78784	1.15703	2.76256
HMOX1	0.0273005	1.714	1.06221	2.76574
AKAP12	0.0279563	1.58802	1.05134	2.39867
SERPINE1	0.00927608	1.53334	1.11119	2.11585
VEGFC	0.0321194	1.48755	1.03449	2.13903
SOCS2	0.0159846	1.47626	1.07534	2.02666
RGS4	0.0383808	1.43904	1.01967	2.03089
FBXO32	0.0213156	0.647061	0.446689	0.937315

## Sheet: GSE103091
genes	Pvalue	HR	Low.95.CI.	High.95.CI.
HIF1A	0.00709612	3.5857	1.41531	9.08445
LDHA	0.0155006	3.53258	1.27138	9.8154
PFKL	0.0127947	2.67693	1.23297	5.81192
MIF	0.0091043	2.671	1.27654	5.58875
ALDOA	0.00902505	2.65843	1.27612	5.5381
PGK1	0.0150829	2.44148	1.18859	5.01501
ANKZF1	0.0246534	2.36769	1.11631	5.02186
FOSL2	0.0280565	2.26718	1.09215	4.70643
GBE1	0.00156656	2.24714	1.36043	3.71179
FAM162A	0.018823	2.15609	1.1357	4.09325
GPI	0.00444826	2.04271	1.24871	3.34158
MPP2	0.0322316	1.94042	1.05781	3.55945
PDGFB	0.0447226	1.91278	1.0154	3.60325
PFKFB4	0.00639114	1.91077	1.19977	3.04312
STC1	0.00530512	1.80944	1.19257	2.74539
P4HA1	0.0182507	1.77312	1.10206	2.85279
MIR210HG	0.00562868	1.7405	1.17571	2.57662
ALDOC	0.00292755	1.7295	1.20556	2.48114
ANKRD37	0.0158244	1.69948	1.10468	2.61454
KCTD11	0.0443768	1.66956	1.01297	2.75173
BNIP3	0.0377019	1.59984	1.02707	2.49204
PFKFB3	0.0314416	1.58396	1.04178	2.4083
NDRG1	0.0198963	1.58124	1.07518	2.3255
EGLN3	0.000860398	1.55766	1.20026	2.02148
EDN1	0.0164476	1.49233	1.07599	2.06977
EGR1	0.0485108	1.42734	1.00233	2.03255
CA9	0.00288814	1.40312	1.12287	1.75332
ANGPTL4	0.0052468	1.3822	1.10122	1.73487
SPINK1	0.0135911	1.34567	1.06301	1.7035
ITGA6	0.0473441	0.685088	0.471431	0.995577
EVI2A	0.0407497	0.678569	0.468032	0.983814
LCP1	0.0162981	0.640676	0.445526	0.921308
BIRC3	0.00108425	0.509133	0.339616	0.763262
MAPK8	0.0269074	0.444324	0.216602	0.91146
