# Supplementary material for: Identification of a Hypoxia-Related Molecular Classification and Hypoxic Tumor Microenvironment Signature for Predicting the Prognosis of Patients with Triple-Negative Breast Cancer
Source: Front Oncol. 2021 Aug 19;11:700062. doi: 10.3389/fonc.2021.700062 (PMC8416750; doi:10.3389/fonc.2021.700062)
Supplement: Supplementary file 8 [file Table_7.xlsx]

## Sheet: Supplementary Table 7
ExpGenes	Cor	Cor.pvalue
ACOX2	0.345165	0.000184855
ACSL3	0.410134	5.84842e-06
ADD3	0.12747	0.176277
AGL	0.349483	0.000151827
AHNAK2	0.088775	0.347072
AJUBA	0.240927	0.00981717
AK4	0.297017	0.00139121
AKAP12	0.143792	0.126819
ALDOA	0.444207	9.75978e-07
ALDOC	0.0742269	0.431965
ALKBH5	0.447966	7.74353e-07
ANG	0.43746	1.46916e-06
ANGPTL4	0.00674348	0.943175
ANKRD37	0.255924	0.00611617
ANKZF1	0.437056	1.16289e-06
ATF1	0.336617	0.000250312
BHLHE40	0.360974	7.96159e-05
BHLHE41	0.360799	8.64479e-05
BIRC3	0.192542	0.0429111
BNIP3	0.308354	0.000844574
BNIP3L	0.391682	1.6369e-05
C15orf48	0.267533	0.0040067
C4orf3	0.416828	4.88197e-06
CA2	0.187097	0.0462316
CA9	0.27957	0.00259187
CAV2	0.210888	0.0243067
CCNE1	0.517912	5.87822e-09
CD34	0.0162289	0.863925
CD59	0.520347	2.96042e-09
CDC42EP2	0.333849	0.00030576
CDKN1A	0.0849316	0.368944
CDKN1B	0.576256	2.16459e-11
CDKN1C	0.356073	0.00010101
CLDN4	0.175756	0.0615043
COL12A1	0.0538876	0.569061
COL15A1	0.0895446	0.342895
COL7A1	0.194945	0.0378114
CSGALNACT1	0.40262	1.07031e-05
CSRNP1	0.469318	1.97658e-07
CSRP2	0.177465	0.0589913
CTH	0.251785	0.00701764
CXCR4	0.207343	0.0268606
CYB5A	0.405367	7.67486e-06
CYP1B1	-0.0251069	0.790889
DCAF6	0.520439	4.77781e-09
DDIT3	0.442103	8.45607e-07
DPYSL2	0.184338	0.0496037
DSC2	0.399918	1.04182e-05
DUSP3	0.427218	2.13262e-06
EDN1	0.338552	0.000229309
EFNA3	0.501777	1.29086e-08
EGLN1	0.569298	4.06195e-11
EGLN3	0.208748	0.0259886
EGR1	0.125146	0.18461
EHD2	0.225929	0.0158138
ELL2	0.328884	0.000379138
ENO2	0.271328	0.00349982
ENPP1	0.186335	0.0472689
EPAS1	-0.128304	0.173446
ERRFI1	-0.0706386	0.455163
EVI2A	0.0702497	0.457092
FAM162A	0.538107	6.65995e-10
FBXO32	0.503158	1.16041e-08
FGD6	0.259772	0.00537231
FOSL2	0.179798	0.0555954
FUT11	0.154695	0.1003
GBE1	0.378372	3.31327e-05
GLRX	0.323521	0.000476436
GM2A	0.304855	0.000973888
GNA13	0.53528	8.49195e-10
GPI	0.615185	2.32799e-12
GPR146	0.0842455	0.374447
GPRC5A	0.154494	0.10075
GPX3	0.118929	0.207562
GRSF1	0.509971	6.8131e-09
GULP1	0.298961	0.00129015
GXYLT1	0.410872	5.60537e-06
HIF1A	0.312602	0.000749397
HIST1H2AC	0.35282	0.000130156
HK1	0.400255	1.2158e-05
HK2	0.454726	3.72571e-07
HMOX1	-0.11822	0.209979
HSPA1A	0.198508	0.0369003
HSPH1	0.379859	3.51604e-05
ICAM1	0.131569	0.162692
ID3	0.0743147	0.433487
IGFBP3	0.146295	0.120289
IL6	0.0308904	0.743874
INHA	0.0283024	0.765003
INHBB	0.245237	0.00854251
INSIG1	0.320897	0.000532024
INSIG2	0.541004	5.18069e-10
ISG20	0.368406	5.5083e-05
ITGA6	0.146133	0.120704
ITM2A	0.0357107	0.706021
JMJD6	0.589713	2e-12
KCTD11	0.200705	0.0322607
KDM3A	0.409093	6.2082e-06
KLF10	0.232285	0.012886
KLF7	0.482554	8.09163e-08
L1CAM	-0.0768111	0.416631
LARP6	0.337589	0.00023955
LCP1	0.0825864	0.381815
LDHA	0.445411	6.8433e-07
LIMCH1	0.39823	1.355e-05
LOX	0.00987831	0.916922
LOXL1	0.169454	0.0714833
LRP8	0.441897	8.56742e-07
MAGT1	0.192907	0.0397494
MAP2K3	0.338734	0.000246614
MAPK8	0.483487	5.06687e-08
MBOAT2	0.480359	9.40874e-08
MCM3	0.584813	1.03697e-11
MCM5	0.3787	3.72729e-05
MCM6	0.372018	4.59013e-05
MIF	0.288526	0.00201508
MIR210HG	0.219959	0.0188655
MMP1	-0.03247	0.731632
MPP2	0.312408	0.000714486
MRPS6	0.626917	2e-12
MTFP1	0.327976	0.000394188
NDRG1	0.47309	1.06455e-07
NEDD4L	0.477504	7.79043e-08
NFIL3	0.382661	3.05048e-05
NFKBIE	0.330382	0.000355437
NRP2	0.154007	0.101801
NUDT3	0.585984	9.4332e-12
NUPR1	0.184966	0.0489402
OBSL1	0.258926	0.00540732
OLFML2A	0.0297159	0.753294
ORAI3	0.530508	1.99344e-09
P4HA1	0.0648267	0.493184
P4HA2	0.14293	0.129253
PAM	0.0154351	0.870351
PDGFB	0.330633	0.000351602
PDK1	0.215844	0.0212545
PFKFB3	0.241182	0.00988679
PFKFB4	0.270148	0.00375258
PFKL	0.56278	7.37168e-11
PGAM1	0.184829	0.0489902
PGF	0.21441	0.0221461
PGK1	0.0764517	0.418821
PGM1	0.416448	4.98794e-06
PHLDA1	0.112525	0.232895
PLAU	-0.0127701	0.89273
PLOD1	0.27722	0.00291601
PLOD2	0.386137	2.20397e-05
PNRC1	0.384711	2.37711e-05
PPFIA4	0.256175	0.00606496
PPIF	0.502807	1.19234e-08
PPME1	0.640397	2.0169e-12
PPP1R3C	0.00155121	0.986931
PSMD10	0.26028	0.00516153
PXDN	0.155529	0.0984297
RAD23B	0.633455	2.03929e-12
RBM3	0.284738	0.00213708
RGS4	-0.15135	0.1079
RLF	0.393306	1.49879e-05
RNF24	0.38005	3.03656e-05
RORA	0.245345	0.00865565
RPS6KA5	0.365457	6.382e-05
RRM1	0.402702	8.91808e-06
S100A10	0.171082	0.068827
S100A2	0.0535064	0.571277
S100A3	0.0509386	0.589906
SCARB2	0.411905	5.28119e-06
SCYL2	0.377936	3.38903e-05
SDF2L1	0.239246	0.0105101
SERPINE1	0.0917482	0.33162
SESN2	0.444718	9.45933e-07
SLC16A3	0.200745	0.0323834
SLC20A1	0.389232	1.86801e-05
SLC25A15	0.215909	0.021215
SLC27A3	0.0595249	0.528733
SLC2A3	0.0310565	0.742898
SLC35C1	0.466572	2.36789e-07
SLC6A8	0.0967621	0.305761
SLC7A11	0.175319	0.0620776
SLCO1B3	0.197808	0.0348906
SOCS2	0.159985	0.0890719
SPAG4	0.122837	0.192622
SPINK1	-0.0397692	0.674408
SPOCK1	-0.0559933	0.554038
STBD1	0.313	0.00069711
STC1	0.0825216	0.38219
STOM	0.437776	1.44156e-06
SYNC	0.196557	0.036231
TAF9B	0.0950059	0.314665
TFF3	-0.038683	0.682817
THAP8	0.572119	2e-12
TMEM30A	0.422154	2.89266e-06
TMEM45A	0.414867	4.44699e-06
TMEM51	0.438396	1.06906e-06
TNFAIP8	0.418583	3.57569e-06
TNIP1	0.334794	0.000271706
TPBG	0.17197	0.0673156
TXNIP	0.0397108	0.717725
VEGFC	0.313817	0.000713135
VLDLR	0.509447	1.14772e-08
YAP1	0.403318	8.61509e-06
ZNF395	0.489982	4.81612e-08
ZNF654	0.455916	3.4429e-07
